# Supplementary material for: Cis and Trans Effects of Human Genomic Variants on Gene Expression
Source: PLoS Genet. 2014 Jul 10;10(7):e1004461. doi: 10.1371/journal.pgen.1004461 (PMC4091791; doi:10.1371/journal.pgen.1004461)
Supplement: Table S1 — Significant cis-eQTLs (5%FDR). (XLSX) [file pgen.1004461.s008.xlsx]

## Sheet: Table_S1.xls
SNP	probe	gene	chrSNP	chrgene	posSNP(hg18)	posTSS(hg18)	distanceTSS	rho	pvalue	log10	pvalue_MUTHER_twin_1	pvalue_MUTHER_twin_2	pvalue_GEUVADIS
rs2910686	ILMN_1743145	ENSG00000164308	5	5	96278344	96237960	40384	0.896	0	Inf	0	0	0
CNVR8114.2	ILMN_1730054	ENSG00000184674	22	22	22682685	22706142	23457	0.896	0	306.369	NA	NA	NA
rs2272347	ILMN_2312606	ENSG00000128604	7	7	128406650	128365230	41420	-0.894	0	303.104	NA	NA	5.87e-13
rs1163073	ILMN_1773313	ENSG00000173915	10	10	105012923	105138788	125865	0.881	0	283.322	0	0	9.41605e-05
rs12578105	ILMN_2124221	ENSG00000205057	12	12	91343829	91338001	5828	-0.871	0	269.778	0	0	0
rs1859333	ILMN_1658247	ENSG00000089127	12	12	111855348	111829122	26226	0.871	0	268.687	0	0	2.025e-12
rs7909832	ILMN_1795336	ENSG00000165983	10	10	16596715	16518970	77745	0.859	0	253.903	0	0	1.07621e-06
rs4766601	ILMN_1719064	ENSG00000110906	12	12	108374462	108370843	3619	0.851	0	244.066	0	0	0.664786
rs989128	ILMN_1687247	ENSG00000006282	17	17	45991532	45979554	11978	-0.829	0	219.827	0	0	0
rs10138534	ILMN_1798177	ENSG00000197195	14	14	64457741	64450893	6848	-0.828	0	219.327	0	0	NA
rs9966367	ILMN_2147424	ENSG00000166404	18	18	59728270	59726205	2065	-0.813	0	204.738	0	0	NA
rs909685	ILMN_1721712	ENSG00000100321	22	22	38077616	38075900	1716	0.809	0	201.658	0	0	0
rs2254075	ILMN_2095660	ENSG00000121895	4	4	38706577	38644760	61817	0.8	0	194.1	0	0	0
rs7532	ILMN_2208495	ENSG00000139624	12	12	48810230	48809875	355	-0.795	0	189.573	0	0	0.655166
rs6565724	ILMN_1707137	ENSG00000187624	17	17	271175	260434	10741	0.794	0	188.519	0	0	0
rs2736340	ILMN_1687213	ENSG00000154319	8	8	11381381	11316391	64990	-0.793	0	188.345	0	0	0
rs2136600	ILMN_1770020	ENSG00000115934	2	2	201450589	201443925	6664	0.787	0	183.616	0	0	NA
rs2863095	ILMN_1678974	ENSG00000055950	10	10	102736492	102727569	8923	-0.78	0	178.133	0	0	4.46947e-08
rs883416	ILMN_1769550	ENSG00000166750	17	17	30594553	30594199	354	0.777	0	175.891	0	0	0
rs2395943	ILMN_1683279	ENSG00000124587	6	6	43048650	43039725	8925	-0.777	0	175.543	0	0	0
rs3826853	ILMN_1794490	ENSG00000182013	19	19	51666163	51661590	4573	-0.774	0	173.637	0	0	NA
rs1127152	ILMN_1811301	ENSG00000148384	9	9	138455419	138442896	12523	0.772	0	171.929	0	0	0.000542382
rs7615972	ILMN_1770031	ENSG00000144827	3	3	113189055	113180589	8466	0.767	0	168.292	0	0	2.18863e-06
rs507901	ILMN_1688098	ENSG00000136111	13	13	74767652	74756810	10842	0.765	0	167.319	0	0	0
rs9277533	ILMN_1749070	ENSG00000168383	6	6	33162698	33151727	10971	-0.765	0	166.903	0	0	NA
rs2523870	ILMN_1667229	ENSG00000220444	6	6	31122094	31157591	35497	0.765	0	166.852	0	0	NA
rs4621903	ILMN_1808661	ENSG00000175768	9	9	37577741	37578410	669	-0.756	0	161.058	0	0	0.233397
rs11592988	ILMN_1792356	ENSG00000151640	10	10	133864642	133850394	14248	-0.754	0	159.392	0	0	0
rs2280902	ILMN_1716733	ENSG00000036448	8	8	2064478	1980565	83913	0.751	0	157.63	0	0	0
rs1457283	ILMN_1717886	ENSG00000205038	8	8	110555802	110443882	111920	-0.748	0	155.687	NA	NA	0
rs1566973	ILMN_1764770	ENSG00000154814	3	3	16295104	16281718	13386	-0.745	0	153.807	0	0	0.000168913
rs1096699	ILMN_1694711	ENSG00000124688	6	6	43636418	43708667	72249	-0.735	0	147.749	0	0	0.677329
rs104664	ILMN_1809147	ENSG00000100376	22	22	44090517	44083527	6990	-0.735	0	147.441	0	0	0
rs2871921	ILMN_1786426	ENSG00000126246	19	19	40924259	40921993	2266	0.727	0	142.868	0	0	0
rs1573112	ILMN_1773125	ENSG00000138185	10	10	97583343	97461526	121817	-0.72	0	139.17	0	0	0
rs2296310	ILMN_2362809	ENSG00000187621	14	14	95206527	95186588	19939	0.717	0	137.428	0	0	0.000149209
rs2905	ILMN_1758293	ENSG00000012963	14	14	92763174	92743154	20020	-0.715	0	136.208	0	0	0.024462
rs13337155	ILMN_2230035	ENSG00000125124	16	16	55062224	55075801	13577	-0.715	0	135.998	0	0	0
rs7410318	ILMN_1748707	ENSG00000184164	22	22	48703052	48698287	4765	-0.714	0	135.859	8.3819e-11	1.1634e-11	1.0678e-07
rs2532497	ILMN_1805449	ENSG00000139192	12	12	6434470	6431520	2950	0.708	0	132.486	0	0	0
rs7572482	ILMN_1785202	ENSG00000138378	2	2	191723316	191602547	120769	0.708	0	132.349	0	0	0
rs1046403	ILMN_1750511	ENSG00000141698	17	17	37237345	37234959	2386	-0.701	0	128.456	0	0	0
rs3802441	ILMN_1792384	ENSG00000130956	9	9	98260215	98252235	7980	-0.697	0	126.44	5.6e-13	0	0
rs12273601	ILMN_1785175	ENSG00000133789	11	11	9593429	9642204	48775	-0.696	0	125.949	0	0	0
rs2296310	ILMN_2382309	ENSG00000213231	14	14	95206527	95222516	15989	0.695	0	125.709	0	0	NA
rs1044879	ILMN_2368597	ENSG00000116698	1	1	181789374	181708257	81117	-0.693	0	124.409	0	0	NA
rs2292064	ILMN_1794522	ENSG00000132507	17	17	7158186	7151090	7096	-0.689	0	122.403	NA	NA	NA
rs1926195	ILMN_1671703	ENSG00000107796	10	10	90743737	90684814	58923	-0.682	0	119.423	0	0	0
rs2291617	ILMN_1723846	ENSG00000123427	12	12	56452669	56452650	19	0.678	0	117.331	0	0	0.0335251
rs11102224	ILMN_2326273	ENSG00000064886	1	1	111594532	111571804	22728	-0.677	0	116.648	0	0	0
rs441102	ILMN_1778488	ENSG00000164253	5	5	76774725	76763826	10899	0.676	0	116.45	0	0	0.0106295
rs841718	ILMN_1763198	ENSG00000166888	12	12	55779262	55775462	3800	-0.675	0	115.757	0	0	0.0163741
rs754555	ILMN_1670145	ENSG00000105928	7	7	24725277	24704499	20778	0.668	0	112.733	0	0	0
rs10735234	ILMN_1736184	ENSG00000134202	1	1	110083463	110078077	5386	0.668	0	112.693	6.97483e-09	1.96488e-08	0
rs1019152	ILMN_1797155	ENSG00000108666	17	17	27683118	27682505	613	-0.665	0	111.349	0	0	0
rs12166809	ILMN_1702396	ENSG00000100266	22	22	41617233	41595721	21512	0.663	0	110.601	0	0	1e-15
rs1053516	ILMN_1762103	ENSG00000114742	3	3	39112886	39068511	44375	0.655	0	106.82	NA	NA	0.797968
rs11228599	ILMN_2198413	ENSG00000172927	11	11	68782861	68818198	35337	-0.654	0	106.465	2.53022e-07	4.359e-12	0
rs10261515	ILMN_2355033	ENSG00000219583	7	7	141045175	141002999	42176	-0.654	0	106.386	2.70002e-09	3.74967e-08	NA
rs3795396	ILMN_1765459	ENSG00000189171	1	1	151902048	151857899	44149	-0.648	0	103.714	0	0	0
rs1048140	ILMN_2393341	ENSG00000121897	4	4	39155226	39137060	18166	0.645	0	102.5	0	0	0.0144105
rs333643	ILMN_1706959	ENSG00000177370	17	17	854374	847107	7267	-0.64	0	100.491	0.000132246	1.98115e-07	0.818248
rs471122	ILMN_2345564	ENSG00000104055	15	15	41345865	41312648	33217	-0.637	0	99.4361	0	0	0
rs226206	ILMN_1755990	ENSG00000205464	5	5	81628774	81611037	17737	-0.636	0	99.1364	0	0	0
rs4924	ILMN_1723116	ENSG00000159461	16	16	54953986	54952865	1121	-0.63	0	96.4974	0	0	0.876431
rs11669584	ILMN_2192281	ENSG00000105483	19	19	53401991	53403325	1334	0.629	0	96.3635	0	0	0.00255717
rs3768324	ILMN_1776104	ENSG00000168653	1	1	39265048	39264593	455	0.629	0	96.1891	0	0	0
rs4473948	ILMN_1657317	ENSG00000005075	7	7	101899401	101900555	1154	-0.629	0	96.1727	NA	NA	0.00101911
rs1005901	ILMN_1787885	ENSG00000173566	8	8	22020322	22020328	6	0.628	0	95.7095	0	0	0
rs1054283	ILMN_2057981	ENSG00000104427	8	8	79773264	79740885	32379	-0.627	0	95.4574	0	0	0
rs2997922	ILMN_1722309	ENSG00000167136	9	9	130620564	130620600	36	-0.626	0	94.9699	0	0	0
rs12323101	ILMN_1797893	ENSG00000139617	13	13	32041405	31891545	149860	0.626	0	94.9503	0	0	0.00791357
rs4461514	ILMN_2237428	ENSG00000145284	4	4	83971947	83769714	202233	0.622	0	93.4545	0	0	0
rs11657004	ILMN_1738027	ENSG00000012048	17	17	38798276	38449840	348436	-0.622	0	93.3231	0	0	0.902873
CNVR7726.1	ILMN_1664878	ENSG00000022556	19	19	60168871	60169579	708	-0.62	0	92.7605	NA	NA	NA
rs2863243	ILMN_1708534	ENSG00000125618	2	2	113705737	113690045	15692	-0.62	0	92.7209	0	0	NA
rs7259127	ILMN_1774982	ENSG00000167617	19	19	59674053	59668022	6031	0.62	0	92.6473	4.1374e-11	2.3196e-11	1.7494e-11
rs11799947	ILMN_1664047	ENSG00000198216	1	1	179660565	179648918	11647	-0.616	0	91.2571	0	0	0
rs1885294	ILMN_1712400	ENSG00000124570	6	6	2877994	2893392	15398	0.616	0	91.1529	0	0	4.3e-14
rs1018859	ILMN_1658835	ENSG00000105971	7	7	115854582	115926680	72098	-0.616	0	91.0166	1.6e-14	5e-15	0
rs241447	ILMN_1759250	ENSG00000204267	6	6	32904728	32897588	7140	0.615	0	90.9956	0	0	0
rs11724804	ILMN_1793017	ENSG00000145214	4	4	955778	942676	13102	0.614	0	90.3249	0	0	0
rs11696527	ILMN_2307025	ENSG00000214078	20	20	33708792	33677380	31412	0.613	0	90.256	0	0	0
rs11605386	ILMN_2326324	ENSG00000166796	11	11	18390295	18390429	134	-0.612	0	89.5905	0	0	NA
rs1152239	ILMN_1669113	ENSG00000169136	19	19	55112482	55124272	11790	-0.61	0	88.82	0	0	3.12172e-09
rs2254522	ILMN_1795836	ENSG00000182362	21	21	46438870	46530679	91809	-0.608	0	88.3441	2e-15	4e-15	0
rs437078	ILMN_1674817	ENSG00000162817	1	1	218935249	218930167	5082	-0.608	0	88.2158	0	0	0
rs1476592	ILMN_1668514	ENSG00000186111	19	19	3630739	3581182	49557	-0.607	0	87.9288	0	4.1e-14	0
rs748806	ILMN_1761044	ENSG00000185838	22	22	18167735	18150747	16988	-0.606	0	87.3882	0	0	0.126377
rs7039222	ILMN_1778347	ENSG00000164978	9	9	34322739	34319504	3235	-0.605	0	87.0265	0	0	0
rs2364480	ILMN_1667476	ENSG00000111321	12	12	6365535	6363595	1940	-0.605	0	86.9873	0	0	0
rs156633	ILMN_1810191	ENSG00000105499	19	19	53319073	53242916	76157	0.602	0	86.2244	0	1e-15	0
rs3786870	ILMN_1800739	ENSG00000167642	19	19	43447703	43447042	661	-0.601	0	85.8342	0	0	0
rs1017012	ILMN_1698038	ENSG00000106121	7	7	30803527	30777558	25969	-0.601	0	85.8172	0	0	NA
rs2661694	ILMN_2349459	ENSG00000089685	17	17	73732602	73721872	10730	-0.601	0	85.6672	0	0	2.9926e-06
rs3007708	ILMN_2046730	ENSG00000197747	1	1	150234459	150222011	12448	0.599	0	84.9343	0	0	0
rs3782235	ILMN_1755411	ENSG00000076067	12	12	55201813	55201993	180	-0.598	0	84.7868	0	0	0
rs12884337	ILMN_1810275	ENSG00000155465	14	14	22342953	22312274	30679	0.598	0	84.5271	0	0	0
CNVR1953.1	ILMN_1808677	ENSG00000197888	4	4	69140008	69085500	54508	0.615	0	83.3241	NA	NA	NA
rs1885294	ILMN_1679133	ENSG00000021355	6	6	2877994	2778735	99259	0.592	0	82.4576	0	0	0
rs1451152	ILMN_1808938	ENSG00000151665	2	2	46653653	46661918	8265	-0.59	0	81.7536	2.2307e-08	2.692e-12	0.000954449
rs14143	ILMN_1797693	ENSG00000184992	12	12	124080953	124044147	36806	0.589	0	81.6877	NA	NA	0.607162
rs2258728	ILMN_1778360	ENSG00000100994	20	20	25224342	25176706	47636	0.589	0	81.4906	0	0	5.68646e-05
rs5001327	ILMN_1660063	ENSG00000115350	2	2	75061198	75039283	21915	-0.589	0	81.4819	0	0	1.462e-12
rs2427590	ILMN_1674924	ENSG00000196421	20	20	62112500	62139937	27437	0.587	0	80.8958	1.32116e-09	9.78747e-08	5.11416e-10
rs1882149	ILMN_1737818	ENSG00000157895	12	12	119922524	119925231	2707	0.587	0	80.7187	NA	NA	0.195624
rs1800869	ILMN_1794825	ENSG00000072210	17	17	19505225	19492641	12584	-0.581	0	78.7714	0	0	0.00051423
rs13385191	ILMN_1660275	ENSG00000118961	2	2	20751745	20747284	4461	0.581	0	78.7496	0	0	2e-15
rs764481	ILMN_1706859	ENSG00000183172	22	22	40848369	40805645	42724	-0.58	0	78.6917	5.87451e-06	0.000103686	3.5e-14
rs1636264	ILMN_2216157	ENSG00000146535	7	7	2831111	2734271	96840	-0.579	0	78.2062	0	0	0
rs185220	ILMN_1757636	ENSG00000155542	5	5	56241113	56240857	256	-0.578	0	78.0167	0	4e-14	0
rs552650	ILMN_1696347	ENSG00000109861	11	11	87684091	87666421	17670	0.578	0	77.7376	1.42529e-05	4.43159e-07	0.00237347
rs3117035	ILMN_2205405	ENSG00000168379	6	6	33194226	33188206	6020	0.577	0	77.5088	0	5.5335e-11	NA
rs965951	ILMN_1717868	ENSG00000156261	21	21	29354427	29350516	3911	0.577	0	77.4174	2.45107e-10	1.51e-13	1.139e-12
rs221045	ILMN_1808999	ENSG00000142632	1	1	16402635	16397186	5449	0.576	0	77.2938	0	0	0
rs10064975	ILMN_1736078	ENSG00000113296	5	5	79312970	79366859	53889	0.575	0	76.8728	1.66573e-08	4.07326e-06	0
rs10201872	ILMN_1778599	ENSG00000079263	2	2	230814967	230798690	16277	0.574	0	76.5935	0	0	3.06295e-08
rs1029409	ILMN_1718621	ENSG00000064201	11	11	2266473	2279819	13346	-0.574	0	76.5123	NA	NA	NA
rs9986903	ILMN_1748473	ENSG00000133574	7	7	149887316	149895391	8075	0.573	0	76.2811	0	0	NA
CNVR398.1	ILMN_1716583	ENSG00000143156	1	1	167501116	167368399	132717	-0.571	0	75.6897	NA	NA	NA
rs11228599	ILMN_1688480	ENSG00000110092	11	11	68782861	69165054	382193	-0.571	0	75.5567	1.10567e-05	1.8388e-09	2.29698e-07
rs2571997	ILMN_1792265	ENSG00000146833	7	7	99352352	99325973	26379	0.571	0	75.5463	6.7e-14	8.27369e-10	0
rs14528	ILMN_2326737	ENSG00000084072	1	1	39991866	39977117	14749	-0.57	0	75.2864	0	0	0.481623
rs7335797	ILMN_1664641	ENSG00000136146	13	13	47473693	47548093	74400	0.57	0	75.207	0	0	3.47717e-05
rs6050631	ILMN_1745116	ENSG00000100997	20	20	25379748	25223380	156368	-0.569	0	74.9401	0	0	1.554e-12
rs11769057	ILMN_1768754	ENSG00000121716	7	7	99802596	99771673	30923	-0.567	0	74.2765	0	0	2.441e-11
rs999475	ILMN_1712430	ENSG00000159199	17	17	44343042	44325147	17895	-0.565	0	73.8344	0	0	0.224157
rs17795094	ILMN_2053829	ENSG00000139899	14	14	23971272	23965582	5690	0.565	0	73.8262	0	0	0
rs4713600	ILMN_1798233	ENSG00000204261	6	6	32930835	32919891	10944	-0.564	0	73.3606	0	0	NA
rs7625529	ILMN_2316104	ENSG00000173226	3	3	122968582	122971536	2954	-0.562	0	72.8701	0	8.56e-13	0
rs11251741	ILMN_1698072	ENSG00000107959	10	10	3168075	3169922	1847	-0.561	0	72.6077	0	0	2.38055e-08
rs33870	ILMN_1784608	ENSG00000110852	12	12	9899129	9896244	2885	0.561	0	72.5054	0	0	0.672711
rs2958498	ILMN_1811433	ENSG00000161016	8	8	145981620	145985959	4339	0.561	0	72.3479	0	0	0
rs1893126	ILMN_1660691	ENSG00000168461	18	18	9702097	9764874	62777	-0.559	0	71.926	0	0	0
rs10185660	ILMN_2173294	ENSG00000144115	2	2	88244351	88250950	6599	0.559	0	71.7626	0	0	NA
rs1340978	ILMN_1691071	ENSG00000132185	1	1	159943593	159943386	207	-0.557	0	71.3262	1.01188e-08	1.03402e-07	0
CNVR8114.15	ILMN_1690982	ENSG00000099977	22	22	22668729	22643555	25174	-0.555	0	69.9861	NA	NA	NA
rs1889740	ILMN_1743032	ENSG00000163131	1	1	149066378	148969175	97203	-0.552	0	69.8327	0	0	3.74062e-10
rs7623501	ILMN_1775615	ENSG00000206549	3	3	46743029	46728610	14419	-0.551	0	69.4029	0.00341218	0.00509918	NA
rs11144225	ILMN_1674650	ENSG00000106733	9	9	76897119	76858809	38310	0.55	0	69.1877	0	0	0
rs1006974	ILMN_1723481	ENSG00000122863	10	10	73415481	73394126	21355	0.548	0	68.68	0	0	0
rs7127188	ILMN_1814650	ENSG00000196655	11	11	118398232	118394451	3781	-0.548	0	68.5711	0	0	0
rs7705502	ILMN_1722025	ENSG00000113742	5	5	173253420	173248795	4625	0.547	0	68.2603	0	0	0.335564
rs7513934	ILMN_2149935	ENSG00000154222	1	1	52590775	52588855	1920	-0.547	0	68.2255	0	0	0.681903
rs2301668	ILMN_1685631	ENSG00000129933	19	19	19313248	19292614	20634	-0.546	0	67.8866	0	0	0.741689
rs2033654	ILMN_1676893	ENSG00000138031	2	2	24956611	24895545	61066	-0.545	0	67.6134	7.5336e-11	3.6716e-11	4.0145e-08
rs852154	ILMN_2156267	ENSG00000086232	7	7	6057252	6029986	27266	-0.544	0	67.5093	0	0	0
rs394643	ILMN_1773389	ENSG00000100979	20	20	43973584	43960806	12778	0.544	0	67.3919	0	0	1.3e-14
rs2074989	ILMN_1758529	ENSG00000108405	17	17	3754780	3746640	8140	-0.542	0	66.9262	1.4188e-10	2.3e-13	3.34691e-06
rs12217591	ILMN_1806032	ENSG00000122912	10	10	69921292	69912104	9188	0.542	0	66.8535	0	0	9e-15
rs2524091	ILMN_2150787	ENSG00000204525	6	6	31348271	31344505	3766	0.541	0	66.5114	NA	NA	NA
rs1979452	ILMN_1660635	ENSG00000147592	8	8	71712167	71712045	122	0.54	0	66.349	0	0	0.00202044
rs12101251	ILMN_2193315	ENSG00000140025	14	14	89460720	89331669	129051	0.539	0	65.8686	NA	NA	0.350443
rs12531559	ILMN_1654516	ENSG00000189077	7	7	75469632	75454238	15394	0.538	0	65.5024	3.49454e-06	6.809e-09	NA
rs4778636	ILMN_2290628	ENSG00000172349	15	15	79378693	79276274	102419	0.537	0	65.2634	0	0	0.0112694
rs6531759	ILMN_1782273	ENSG00000078177	4	4	39839365	39734919	104446	0.536	0	65.1006	0	0	0.70448
rs9399148	ILMN_1791006	ENSG00000135541	6	6	135886051	135646817	239234	0.536	0	65.0586	0	0	0
rs2074038	ILMN_2154287	ENSG00000110455	11	11	44044564	44044586	22	-0.535	0	64.8427	0	0	0
rs222851	ILMN_1672554	ENSG00000170291	17	17	7079961	7096096	16135	-0.534	0	64.6281	0	0	3.58082e-08
rs2242565	ILMN_1794707	ENSG00000142102	11	11	285342	279135	6207	0.534	0	64.4692	0	6.9e-14	2.287e-12
rs12744791	ILMN_1657446	ENSG00000135778	1	1	231156350	231152993	3357	0.533	0	64.1037	0	0	0
rs919877	ILMN_1789134	ENSG00000166435	11	11	74236226	74229604	6622	-0.532	0	63.9664	0	0	0
rs2379189	ILMN_1747943	ENSG00000197472	1	1	245235769	245175472	60297	0.532	0	63.9101	0	0	2.19549e-05
rs5743563	ILMN_1719905	ENSG00000174123	4	4	38482413	38450658	31755	-0.531	0	63.6975	1.07362e-07	1.309e-08	1.7998e-11
rs893186	ILMN_1725366	ENSG00000083807	19	19	63660990	63701516	40526	0.531	0	63.6479	0	2.1e-14	0
rs853205	ILMN_1666546	ENSG00000161326	17	17	32898508	32924064	25556	0.531	0	63.6232	0	0	0
rs12611411	ILMN_1771697	ENSG00000105053	19	19	55170743	55171538	795	-0.53	0	63.4688	0	0	0.32961
CNVR1703.6	ILMN_1765032	ENSG00000205814	3	3	196917765	196912000	5765	0.53	0	63.3944	NA	NA	NA
rs12580729	ILMN_1737611	ENSG00000139190	12	12	6469767	6440603	29164	0.529	0	63.2277	9.39221e-09	3.9864e-11	1.41635e-08
rs3807451	ILMN_1708105	ENSG00000106462	7	7	148169554	148135408	34146	0.529	0	63.0561	1.42e-13	7.64e-13	0.048665
rs11671957	ILMN_1679971	ENSG00000121289	19	19	38084314	38061748	22566	0.527	0	62.6037	0	0	0
rs4793870	ILMN_1810274	ENSG00000173917	17	17	43936182	43975020	38838	0.525	0	62.0899	6.0062e-11	2.6128e-11	0.0111173
rs12933120	ILMN_1750596	ENSG00000103351	16	16	3574746	3490964	83782	0.525	0	62.0761	0	0	0.0391473
rs7520491	ILMN_1668540	ENSG00000117174	1	1	85870783	85891080	20297	0.525	0	61.9792	0	0	2e-15
rs34514	ILMN_1666192	ENSG00000166847	16	16	23578097	23560308	17789	0.524	0	61.7578	0	0	2.9103e-11
rs1065518	ILMN_1676358	ENSG00000144118	2	2	120767458	120726884	40574	-0.523	0	61.5597	0	1.82717e-09	1e-15
rs452825	ILMN_1794726	ENSG00000108523	17	17	4814938	4781829	33109	-0.519	0	60.2869	0	0	0.693233
rs6011248	ILMN_1659259	ENSG00000101161	20	20	62096595	62082875	13720	0.518	0	60.1215	0	0	0
rs1053624	ILMN_1716004	ENSG00000117481	1	1	46600071	46578977	21094	0.517	0	59.7683	1e-15	1.99e-13	0
rs14121	ILMN_1774828	ENSG00000028203	12	12	94218524	94135715	82809	0.515	0	59.303	0	0	0.091256
rs10417597	ILMN_1703695	ENSG00000131943	19	19	34882497	34881634	863	-0.515	0	59.2294	NA	NA	0.88752
rs2736340	ILMN_1668277	ENSG00000136573	8	8	11381381	11388930	7549	0.514	0	59.1302	4e-15	2.26e-13	0
rs12950743	ILMN_1662174	ENSG00000172057	17	17	35302758	35330822	28064	-0.514	0	59.1224	0	0	0
rs7756965	ILMN_2358560	ENSG00000146426	6	6	155544842	155453115	91727	0.514	0	58.9942	1.41766e-07	1.85541e-06	0.000302303
rs10125592	ILMN_1655990	ENSG00000136861	9	9	122201555	122190968	10587	0.514	0	58.9922	0	0	0.372673
rs977785	ILMN_1807825	ENSG00000112799	6	6	6533879	6533340	539	-0.514	0	58.9818	0	0	0
rs587891	ILMN_1762312	ENSG00000110074	11	11	125586545	125644265	57720	0.513	0	58.8788	3.4e-14	4.376e-12	0
rs498045	ILMN_1766797	ENSG00000173992	11	11	66119572	66117266	2306	-0.513	0	58.848	0	0	4.39184e-08
rs10488630	ILMN_1683811	ENSG00000064419	7	7	128381183	128382184	1001	0.513	0	58.7996	1.21e-13	1.1075e-11	0.0878246
rs11039212	ILMN_1696463	ENSG00000066336	11	11	47349878	47332985	16893	0.513	0	58.7038	0	0	0.302937
rs6725814	ILMN_1710209	ENSG00000151690	2	2	190986585	190981326	5259	-0.512	0	58.6035	6.5996e-11	8e-15	0
rs6579775	ILMN_1815057	ENSG00000113721	5	5	149514040	149473598	40442	0.512	0	58.5384	0	0	1.9955e-11
rs3819262	ILMN_1774949	ENSG00000185808	21	21	37382759	37359534	23225	0.512	0	58.5353	3.804e-12	3.287e-12	0.196333
rs2235207	ILMN_2249282	ENSG00000143155	1	1	166425885	166414795	11090	-0.512	0	58.5238	0	0	5.84733e-07
rs1472038	ILMN_1781010	ENSG00000163947	3	3	56763435	56736489	26946	-0.511	0	58.2429	0.00018212	0.00406941	0.257541
rs1038627	ILMN_1784294	ENSG00000128510	7	7	129732229	129720230	11999	0.511	0	58.1607	0	0	3.776e-12
rs3087822	ILMN_1813256	ENSG00000119878	2	2	46705536	46697812	7724	-0.511	0	58.1452	NA	NA	0
rs4891558	ILMN_1726769	ENSG00000133313	18	18	70321338	70314577	6761	-0.51	0	58.0158	0	0	5.5e-14
rs1047635	ILMN_1726030	ENSG00000116157	1	1	52847119	52840632	6487	-0.508	0	57.4837	0	0	1.28972e-10
rs1471605	ILMN_1801833	ENSG00000138639	4	4	86778810	86615291	163519	-0.507	0	57.1919	0	8.6272e-11	1.53762e-10
rs1217817	ILMN_2377900	ENSG00000131711	5	5	71425506	71438874	13368	-0.507	0	57.0949	0	0	0
rs10411704	ILMN_1803773	ENSG00000105695	19	19	40492501	40474868	17633	0.506	0	56.9856	0	0	0
rs12609287	ILMN_1678052	ENSG00000118050	19	19	1222273	1226520	4247	-0.505	0	56.736	0	0	NA
rs6683156	ILMN_2228453	ENSG00000116198	1	1	3756300	3721204	35096	-0.505	0	56.6936	0	0	0.0641789
rs6701295	ILMN_1702787	ENSG00000196189	1	1	154414788	154386434	28354	0.504	0	56.4301	7.50202e-09	6.18747e-05	2.14938e-05
rs1075557	ILMN_1674036	ENSG00000101197	20	20	61340909	61337680	3229	-0.504	0	56.3812	5.10773e-09	2.17893e-08	8.9416e-06
rs3803643	ILMN_2335072	ENSG00000103168	16	16	82765532	82768962	3430	-0.503	0	56.121	0	0	3.78971e-05
rs2097986	ILMN_2065022	ENSG00000006740	17	17	12703739	12633554	70185	0.502	0	55.934	NA	NA	0.00053476
rs6999234	ILMN_1695491	ENSG00000156795	8	8	124509354	124498146	11208	0.5	0	55.3229	0	0	1.30342e-10
rs9822952	ILMN_2153485	ENSG00000163864	3	3	140867946	140761717	106229	-0.499	0	55.1398	0	0	0
rs4822136	ILMN_1688178	ENSG00000189306	22	22	41210904	41238513	27609	0.499	0	55.1042	0	0	2.13033e-07
rs839754	ILMN_1659537	ENSG00000159479	1	1	43628496	43622176	6320	-0.498	0	54.8138	0	0	0.0229646
rs3821348	ILMN_1675483	ENSG00000144504	2	2	241112125	241067512	44613	0.497	0	54.781	0	0	0.00226681
rs1491823	ILMN_1749502	ENSG00000149054	11	11	6904714	6904230	484	0.497	0	54.7474	0	0	0
rs11080054	ILMN_1710962	ENSG00000109084	17	17	23670117	23670248	131	-0.496	0	54.4262	NA	NA	0
rs2159236	ILMN_1810844	ENSG00000106538	7	7	149648146	149666351	18205	0.496	0	54.3873	NA	NA	1.20178e-10
rs9386830	ILMN_1653648	ENSG00000112218	6	6	97350315	97352609	2294	-0.495	0	54.2918	0	0	0
rs175057	ILMN_1713380	ENSG00000119718	14	14	74559384	74539365	20019	0.494	0	54.0003	0	1e-15	0
rs10891536	ILMN_2183784	ENSG00000149292	11	11	112714637	112690461	24176	0.494	0	53.9733	3.3734e-11	4.63e-13	2.42042e-05
rs382745	ILMN_1675583	ENSG00000197912	16	16	88131086	88102306	28780	-0.494	0	53.8959	0	0	0.0257312
rs7167420	ILMN_1772302	ENSG00000136371	15	15	77998467	77924375	74092	-0.493	0	53.7154	0	0	5.11455e-09
rs3814833	ILMN_1724367	ENSG00000183648	14	14	91653331	91652223	1108	0.493	0	53.6432	0	0	0
rs17657877	ILMN_1780698	ENSG00000166140	15	15	38892165	38886566	5599	-0.492	0	53.5104	0	5e-15	0
rs7302925	ILMN_1729868	ENSG00000176422	12	12	55147724	55148632	908	0.492	0	53.4928	0	0	0
rs12121543	ILMN_1734830	ENSG00000177000	1	1	11777257	11768367	8890	0.492	0	53.4833	0	0	4.8345e-06
rs5743563	ILMN_1749287	ENSG00000174130	4	4	38482413	38504618	22205	-0.492	0	53.4412	1.0234e-10	3.1634e-08	8.521e-12
rs11762932	ILMN_1688279	ENSG00000213413	7	7	99630601	99654795	24194	0.491	0	53.161	0	0	0.0321899
rs732498	ILMN_2336781	ENSG00000112096	6	6	160011549	160020141	8592	-0.49	0	53.0388	5.9017e-11	1.0186e-11	9.64e-13
rs10419707	ILMN_1770290	ENSG00000064666	19	19	989444	977298	12146	-0.49	0	53.0049	1.345e-11	0	0.000139199
rs12490725	ILMN_1668374	ENSG00000082781	3	3	126046262	125964488	81774	0.49	0	52.995	3.49689e-06	3.47209e-05	0.220038
rs12439272	ILMN_1724066	ENSG00000137841	15	15	38372095	38367392	4703	0.49	0	52.8819	9.06538e-10	1.543e-12	9.1791e-11
rs1041456	ILMN_1761797	ENSG00000160213	21	21	44030782	44018260	12522	-0.489	0	52.7993	0	0	NA
rs2757117	ILMN_1787251	ENSG00000100592	14	14	58764395	58725152	39243	0.489	0	52.7558	3e-15	1.8141e-08	9.51206e-10
rs12440573	ILMN_1771264	ENSG00000128886	15	15	41896288	41852107	44181	-0.489	0	52.7479	9.42656e-07	1.23333e-09	3.59913e-07
rs6675945	ILMN_2395981	ENSG00000163564	1	1	157168967	157167966	1001	-0.488	0	52.4919	1.995e-12	3.89e-13	2.91071e-08
rs3751691	ILMN_2413278	ENSG00000167526	16	16	88155881	88154591	1290	-0.488	0	52.413	0	0	0.0820128
rs17243791	ILMN_2206098	ENSG00000152348	5	5	81358302	81303630	54672	-0.488	0	52.411	0	0	2.78108e-05
rs252564	ILMN_1780601	ENSG00000174837	19	19	6873734	6838582	35152	-0.488	0	52.4031	0	0	0
rs1419493	ILMN_1729212	ENSG00000179603	7	7	126100613	125865888	234725	0.488	0	52.3898	3.821e-12	2.12e-13	9.06199e-09
rs12325217	ILMN_1772731	ENSG00000063854	16	16	1827108	1799109	27999	-0.487	0	52.312	0	0	0
rs2301134	ILMN_1701933	ENSG00000145335	4	4	90977967	90865728	112239	0.487	0	52.1434	0	0	NA
rs10995	ILMN_1743646	ENSG00000125753	19	19	50721993	50702528	19465	-0.485	0	51.8488	0	0	0.005056
rs12879435	ILMN_2186858	ENSG00000022976	14	14	101923012	101855849	67163	-0.483	0	51.3075	0	3e-15	0.914954
rs227283	ILMN_1800733	ENSG00000109323	4	4	103826300	103771691	54609	0.483	0	51.2905	NA	NA	0.000111168
rs6826085	ILMN_2391512	ENSG00000138744	4	4	77089252	77050833	38419	-0.482	0	51.1176	0	0	1.84157e-09
rs11119742	ILMN_1808769	ENSG00000153363	1	1	209691126	209622768	68358	-0.479	0	50.3502	1.7e-14	9.1e-14	0.00239533
rs1956174	ILMN_1775965	ENSG00000119698	14	14	93885873	93710402	175471	0.479	0	50.2912	0.0330603	0.271675	NA
rs340141	ILMN_2396571	ENSG00000125734	19	19	6690277	6681068	9209	0.479	0	50.2434	0	0	0
rs6856947	ILMN_1696537	ENSG00000145358	4	4	101322216	101326052	3836	0.478	0	50.1155	0	0	0
rs11083429	ILMN_1658080	ENSG00000189144	19	19	42799324	42921043	121719	-0.478	0	50.0107	3.726e-12	4e-15	0.421277
rs1010554	ILMN_1708743	ENSG00000168268	3	3	52517958	52533443	15485	0.478	0	49.9862	3e-15	3.43312e-09	0
rs7254750	ILMN_1753782	ENSG00000174652	19	19	9395300	9384272	11028	-0.477	0	49.7614	0	6.1732e-11	0
rs1133109	ILMN_2086238	ENSG00000186532	17	17	1630033	1629582	451	0.476	0	49.6619	1.8656e-11	2.5168e-11	0.0293167
rs2055040	ILMN_2072178	ENSG00000134463	10	10	11820842	11824362	3520	0.476	0	49.6034	0	0	0
rs15772	ILMN_1680386	ENSG00000152464	10	10	15185860	15179185	6675	-0.475	0	49.4548	0	0	0.0453467
rs1920323	ILMN_1708798	ENSG00000145088	3	3	123043736	123036724	7012	0.475	0	49.401	2.48609e-05	5.409e-12	0
rs552650	ILMN_2134974	ENSG00000123892	11	11	87684091	87486064	198027	0.475	0	49.3944	0.0273151	0.0225837	0.00165928
rs4713996	ILMN_1787212	ENSG00000124762	6	6	36737691	36754465	16774	0.475	0	49.314	0	1.40999e-10	0.87519
rs12951211	ILMN_1680353	ENSG00000073969	17	17	41620196	42023391	403195	-0.474	0	49.2634	0	2.2e-14	NA
rs42102	ILMN_1804150	ENSG00000106049	7	7	27684240	27531588	152652	0.474	0	49.2555	0	0	0
rs2870085	ILMN_2390853	ENSG00000103811	15	15	77021322	77001147	20175	0.473	0	48.9681	2.4384e-11	4.4e-14	0
rs6762	ILMN_1661589	ENSG00000177697	11	11	828721	822843	5878	-0.473	0	48.8934	0	0	0
rs3825511	ILMN_2388547	ENSG00000133106	13	13	42464372	42360123	104249	0.472	0	48.7103	4.01438e-10	5.08253e-09	1.32578e-06
rs3124782	ILMN_1778032	ENSG00000148296	9	9	135260816	135187390	73426	-0.472	0	48.6512	0	2e-15	3.07693e-06
rs1921079	ILMN_1661695	ENSG00000090376	12	12	64791565	64869270	77705	0.472	0	48.6304	4.54035e-10	5.96937e-08	1.5e-14
rs2518581	ILMN_1712918	ENSG00000124588	6	6	2954942	2939231	15711	0.471	0	48.4672	1.38385e-08	1.73564e-10	0
rs11659024	ILMN_1747857	ENSG00000073584	17	17	36029330	36037511	8181	-0.471	0	48.3751	0	0	4.88984e-05
rs2970081	ILMN_1783333	ENSG00000103121	16	16	79592680	79567206	25474	-0.47	0	48.2975	3.00983e-08	6e-15	0.0516645
rs2277621	ILMN_1678422	ENSG00000108771	17	17	37518186	37506979	11207	0.469	0	47.9673	0	0	0
rs3824414	ILMN_1724609	ENSG00000136856	9	9	129206677	129199286	7391	-0.468	0	47.8887	0	0	8.75139e-08
rs2070454	ILMN_1700147	ENSG00000128218	22	22	22426673	22424855	1818	-0.468	0	47.8648	5.37856e-06	0.00541371	3.7037e-09
rs889911	ILMN_1812777	ENSG00000132313	2	2	86301930	86280091	21839	-0.468	0	47.8042	1.10521e-09	2.2514e-07	5.77051e-07
rs4891252	ILMN_1718907	ENSG00000179981	18	18	71103294	71051719	51575	-0.467	0	47.6433	1.13872e-10	4.4242e-09	0
rs11596226	ILMN_1757742	ENSG00000019995	10	10	126665354	126620682	44672	0.466	0	47.3248	0	0	0.892225
rs3826061	ILMN_1747058	ENSG00000167515	16	16	87454721	87451007	3714	-0.464	0	46.8024	1.02816e-09	1.40678e-10	0.18
rs2300016	ILMN_1722809	ENSG00000091129	7	7	107731700	107575318	156382	0.463	0	46.6506	4.20029e-05	0.000712194	9.45198e-05
rs12654778	ILMN_1695590	ENSG00000169252	5	5	148185933	148186349	416	-0.463	0	46.626	7.61757e-08	3.27175e-08	6.5278e-06
rs11672654	ILMN_1784884	ENSG00000186152	19	19	59425144	59411959	13185	0.462	0	46.5363	2.18727e-07	1.34648e-05	NA
rs6535489	ILMN_1794875	ENSG00000138678	4	4	84758199	84676248	81951	-0.462	0	46.4764	0.000778366	0.164533	6.46334e-08
rs2836926	ILMN_1801866	ENSG00000185658	21	21	39458659	39479274	20615	0.462	0	46.427	0	0	0.251404
rs2163518	ILMN_1691112	ENSG00000197563	18	18	57927990	57862440	65550	-0.462	0	46.413	0	0	0
rs8559	ILMN_1685978	ENSG00000130770	1	1	28436838	28435198	1640	0.462	0	46.3981	0	0	0.00349901
rs7115616	ILMN_1667711	ENSG00000176485	11	11	63126733	63098825	27908	0.461	0	46.2824	2.082e-12	2.0993e-11	1.0871e-11
rs7180135	ILMN_2363027	ENSG00000051180	15	15	38811385	38774651	36734	0.461	0	46.2666	9.5822e-10	0	0.449907
rs1063964	ILMN_1699525	ENSG00000075142	7	7	87673404	87672371	1033	0.461	0	46.2391	0	0	0.0825051
rs535610	ILMN_1702534	ENSG00000122223	1	1	159080625	159066623	14002	0.461	0	46.2041	6.30438e-05	1.83755e-09	0
rs7117443	ILMN_1727050	ENSG00000131626	11	11	69857932	69794471	63461	-0.46	0	46.1004	0	1e-14	0.584781
rs1058474	ILMN_1786379	ENSG00000127561	16	16	1988796	1979969	8827	-0.46	0	45.9874	4.06e-13	5.24e-13	0
rs8192047	ILMN_1802027	ENSG00000085871	4	4	140816148	140806372	9776	0.459	0	45.7501	2.78987e-08	3.96e-12	1.6292e-11
rs541897	ILMN_1660462	ENSG00000153898	1	1	85210830	85163855	46975	0.459	0	45.719	2.16454e-08	1.37407e-06	0
rs4752856	ILMN_1808122	ENSG00000172247	11	11	47604617	47567792	36825	-0.458	0	45.6361	NA	NA	NA
rs1571278	ILMN_1797384	ENSG00000188690	10	10	127475243	127467138	8105	0.458	0	45.6341	0	0	0
rs4751107	ILMN_1795639	ENSG00000170430	10	10	131317650	131155510	162140	0.457	0	45.375	9e-15	1.322e-12	0
rs11763337	ILMN_1793474	ENSG00000186480	7	7	154627327	154720476	93149	-0.456	0	45.1769	0.00722674	6.63601e-07	2.61268e-06
rs580699	ILMN_2123415	ENSG00000116985	1	1	39979096	39996490	17394	0.456	0	45.1366	6.359e-12	1.25757e-06	0
rs1005645	ILMN_1743836	ENSG00000182534	17	17	72208354	72183404	24950	-0.456	0	45.1087	0	0	0
rs739248	ILMN_1717371	ENSG00000188511	22	22	48411208	48399294	11914	-0.456	0	45.1047	0	0	2.8728e-05
rs2294996	ILMN_1814247	ENSG00000101190	20	20	60959229	60942913	16316	0.455	0	44.9541	0	0	0
rs1290754	ILMN_1659960	ENSG00000104951	19	19	55096750	55084728	12022	0.454	0	44.7782	9.07931e-07	3.55833e-06	2.54577e-07
rs1011454	ILMN_2313901	ENSG00000145730	5	5	102396153	102229422	166731	-0.454	0	44.7365	2.09867e-10	1.02854e-05	0.00918872
rs10261806	ILMN_1804629	ENSG00000196511	7	7	144163036	143779976	383060	-0.454	0	44.6369	4.719e-12	2.03309e-09	8.85315e-09
rs13146272	ILMN_2054607	ENSG00000145476	4	4	187357204	187349668	7536	-0.454	0	44.5781	0	0	0
rs2121397	ILMN_1809467	ENSG00000168899	2	2	85652368	85665042	12674	-0.453	0	44.5125	4.74545e-10	8.5275e-11	1.5546e-11
rs2844766	ILMN_1675282	ENSG00000204600	6	6	30338639	30335353	3286	-0.453	0	44.509	4.52266e-10	5.84434e-09	NA
rs290432	ILMN_1733042	ENSG00000064787	20	20	52109701	51991404	118297	-0.451	0	43.9416	7.338e-12	2.5169e-11	4.38843e-09
rs1826421	ILMN_1812776	ENSG00000143756	1	1	222406069	222368436	37633	0.448	0	43.4834	1.09e-13	8.1334e-11	0.00724669
rs2123149	ILMN_1775537	ENSG00000185880	15	15	42836307	42815852	20455	0.448	0	43.4005	7.3097e-11	2.50587e-07	0.71883
rs7939159	ILMN_1748907	ENSG00000175518	11	11	5598576	5492199	106377	0.447	0	43.1328	0	0	0
rs2260000	ILMN_1792473	ENSG00000204472	6	6	31701454	31690987	10467	-0.447	0	43.0808	2e-15	0	NA
rs8070801	ILMN_1673376	ENSG00000141556	17	17	78467390	78303229	164161	0.446	0	43.0055	0	0	0.11079
rs2232816	ILMN_2343624	ENSG00000010165	1	1	170019661	170017384	2277	-0.446	0	42.9605	2.4e-13	4.9e-14	0.0156832
rs7920305	ILMN_1808132	ENSG00000026103	10	10	90750204	90739206	10998	0.446	0	42.8888	2.13714e-09	2e-15	0.637344
rs9305048	ILMN_2353633	ENSG00000127507	19	19	14740033	14704205	35828	-0.445	0	42.834	0	0	0
rs2118406	ILMN_1683678	ENSG00000196141	2	2	201039173	200878861	160312	0.445	0	42.7679	2.852e-12	3.21912e-10	1.3e-14
rs4802743	ILMN_1787514	ENSG00000182472	19	19	43879903	43912672	32769	0.445	0	42.7596	0	2.309e-12	0.000899858
rs2278742	ILMN_2115862	ENSG00000144488	2	2	238656534	238673690	17156	-0.444	0	42.5371	0	3.4e-14	5.28565e-09
rs12602530	ILMN_2152257	ENSG00000180616	17	17	68645458	68672755	27297	0.444	0	42.5337	1.91828e-06	5.02153e-09	2.03791e-07
rs6465675	ILMN_1703593	ENSG00000006453	7	7	97820038	97760007	60031	-0.443	0	42.4088	1.83892e-06	7.55172e-09	0.0274128
rs223448	ILMN_1796397	ENSG00000145354	4	4	103932425	104009649	77224	0.443	0	42.3926	0	2e-15	2.78656e-06
rs462781	ILMN_1665686	ENSG00000154864	18	18	10941823	10660864	280959	-0.443	0	42.3285	0	0	1e-15
rs13090	ILMN_1777190	ENSG00000197766	19	19	819114	810665	8449	-0.442	0	42.1891	0	0	1.6e-14
rs740026	ILMN_1724480	ENSG00000168646	17	17	60992142	60955143	36999	-0.442	0	42.166	0	0	0
rs7040713	ILMN_1768197	ENSG00000119314	9	9	114057141	114020536	36605	0.442	0	42.1359	1.68094e-05	3.75926e-05	4.47256e-05
rs470119	ILMN_2109708	ENSG00000025708	22	22	49313779	49311047	2732	0.442	0	42.1186	3.78e-13	9.3e-13	0.00174527
rs12237989	ILMN_1678934	ENSG00000137054	9	9	37510101	37475945	34156	-0.441	0	42.0096	2.1043e-11	1.00481e-10	0
rs897798	ILMN_2185845	ENSG00000160469	19	19	60525565	60487139	38426	-0.441	0	42.0011	6.56416e-06	0.00489533	0.668412
rs1156058	ILMN_1763207	ENSG00000123685	1	1	210936158	210926383	9775	0.441	0	41.9412	2.10821e-06	1.30029e-10	4.10179e-09
rs8078068	ILMN_1791106	ENSG00000068097	17	17	55523765	55475344	48421	-0.441	0	41.9261	0	3.41e-13	0
rs11644720	ILMN_1722583	ENSG00000131148	16	16	84384580	84369737	14843	-0.441	0	41.8281	1e-15	8.215e-12	0.014854
rs1424652	ILMN_1660973	ENSG00000128683	2	2	170737936	171381446	643510	-0.44	0	41.7727	2.83e-13	3.99397e-08	0
rs11168751	ILMN_2195482	ENSG00000167535	12	12	47505404	47498779	6625	-0.44	0	41.7421	NA	NA	6.85049e-10
rs1534025	ILMN_1787808	ENSG00000182923	3	3	135795993	135687265	108728	0.44	0	41.7308	1.23987e-07	2.07451e-06	0.0453886
rs10749027	ILMN_1793915	ENSG00000119950	10	10	112051714	111957353	94361	-0.44	0	41.6812	NA	NA	0.0489046
rs2411836	ILMN_1748258	ENSG00000140471	15	15	98927787	98926958	829	-0.44	0	41.6614	NA	NA	0.00122721
rs12213950	ILMN_1725387	ENSG00000164484	6	6	130656149	130728572	72423	0.44	0	41.6568	0	0	0
rs17125375	ILMN_1738750	ENSG00000135457	12	12	49785985	49774891	11094	-0.439	0	41.5169	2.9205e-11	6.98914e-08	0.748566
rs751595	ILMN_1714577	ENSG00000197444	10	10	50634661	50612717	21944	0.439	0	41.4549	1.1e-14	1e-15	2.71005e-08
rs9911427	ILMN_1692332	ENSG00000179477	17	17	7912364	7916679	4315	0.438	0	41.3006	0.000340299	0.00254996	0.00273944
rs12995473	ILMN_1717524	ENSG00000144182	2	2	99131315	99137850	6535	-0.437	0	41.206	1.5e-14	1.117e-07	0.245312
rs329719	ILMN_1688317	ENSG00000170949	19	19	58280860	58164865	115995	-0.437	0	41.1613	5e-15	3.60861e-08	0.0488506
rs6699769	ILMN_1783276	ENSG00000162614	1	1	78276851	78126788	150063	-0.437	0	41.1205	0	0	0
rs2449529	ILMN_1680196	ENSG00000104341	8	8	98854698	98856985	2287	0.437	0	41.1074	1.9e-14	2e-15	5.8123e-08
rs10200967	ILMN_1674160	ENSG00000136717	2	2	127558238	127522073	36165	-0.437	0	41.0725	2.34791e-10	2.4407e-09	0
rs7578855	ILMN_1764754	ENSG00000132329	2	2	238466035	238432275	33760	0.437	0	41.0088	1e-15	4.90803e-08	NA
rs8007339	ILMN_1699091	ENSG00000089916	14	14	75762595	75688012	74583	0.436	0	40.9989	0.00871688	0.0102294	1.3405e-07
rs3734952	ILMN_1675797	ENSG00000086289	7	7	37931689	37926688	5001	0.436	0	40.9944	2.6208e-11	1.1e-14	1.67465e-05
CNVR299.5	ILMN_1750790	ENSG00000134201	1	1	110039160	110056388	17228	0.436	0	40.951	NA	NA	NA
rs4912453	ILMN_1810996	ENSG00000171502	1	1	86229921	85967504	262417	0.436	0	40.9023	1.334e-12	1.37349e-06	3.74436e-08
rs2479724	ILMN_1777526	ENSG00000124641	6	6	41998959	41981070	17889	-0.435	0	40.7961	1.87e-13	9.34566e-05	0.00777977
rs2109517	ILMN_2149226	ENSG00000105974	7	7	116004892	115952075	52817	0.434	0	40.55	0.00130882	0.000704337	9.049e-12
rs2734922	ILMN_2203950	ENSG00000206503	6	6	29990776	30017016	26240	0.434	0	40.4626	NA	NA	NA
rs4295917	ILMN_1684554	ENSG00000084636	1	1	31945946	31890435	55511	-0.434	0	40.4604	1.48533e-10	2.2455e-11	1.43689e-09
rs2192346	ILMN_1814787	ENSG00000003147	7	7	8142825	8119339	23486	0.434	0	40.4426	0.000358122	4.51635e-05	0.00138125
rs3919457	ILMN_1775408	ENSG00000141316	17	17	28335064	28342995	7931	0.433	0	40.3283	0.0161019	0.186674	NA
rs959629	ILMN_1742569	ENSG00000107951	10	10	30656879	30641765	15114	0.431	0	39.9762	0.0187856	0.00116233	5.34234e-08
rs2071596	ILMN_1718936	ENSG00000204482	6	6	31614669	31661935	47266	-0.431	0	39.9642	6e-15	0	NA
rs3742606	ILMN_2048982	ENSG00000089775	14	14	64014841	64023310	8469	0.431	0	39.8395	1.276e-12	1.34811e-09	0.00628157
rs11651979	ILMN_1703946	ENSG00000170425	17	17	15698898	15788956	90058	0.431	0	39.8367	7.23665e-05	3.4633e-07	4.2083e-11
rs1558629	ILMN_1764850	ENSG00000115756	2	2	10395814	10360491	35323	-0.431	0	39.8234	5.63449e-06	0.00131344	0.00112072
rs336032	ILMN_1693338	ENSG00000138061	2	2	38118291	38148250	29959	0.431	0	39.8211	1.39963e-06	7.71775e-06	6.08348e-07
rs9295647	ILMN_1704084	ENSG00000168405	6	6	25201411	25183690	17721	-0.43	0	39.7553	0	0	0
rs17798011	ILMN_1799744	ENSG00000054983	14	14	87520391	87469113	51278	-0.43	0	39.717	0	1e-15	1.7778e-07
rs2974341	ILMN_1677385	ENSG00000176209	8	8	42517458	42515913	1545	-0.43	0	39.6758	0	5e-15	0
rs6735232	ILMN_1813207	ENSG00000135972	2	2	105038671	105020938	17733	-0.43	0	39.6521	1.92568e-10	2.00044e-05	1.96279e-09
rs203466	ILMN_1718808	ENSG00000108599	17	17	19750544	19749344	1200	-0.43	0	39.6512	2.636e-12	1e-15	0.314193
rs11581176	ILMN_1690420	ENSG00000162676	1	1	92755005	92712907	42098	-0.43	0	39.6119	3.63244e-05	0.00184276	0.00587674
rs1010046	ILMN_2193817	ENSG00000182566	19	19	7699783	7699847	64	-0.429	0	39.5038	NA	NA	NA
rs2773506	ILMN_1806754	ENSG00000178445	9	9	6615605	6522469	93136	-0.429	0	39.4912	NA	NA	1.46373e-07
rs1062010	ILMN_1774091	ENSG00000066926	18	18	53366570	53366535	35	-0.429	0	39.4378	2e-15	0	0.323554
rs4801799	ILMN_1675131	ENSG00000104872	19	19	54640423	54641368	945	0.428	0	39.3025	0.000241595	4.81879e-10	0.000190761
rs11248223	ILMN_1706275	ENSG00000182307	8	8	146235431	146248630	13199	-0.428	0	39.2984	9.52654e-06	0.00141048	0.0892984
rs2306589	ILMN_1753286	ENSG00000141140	17	17	31922986	31925601	2615	-0.427	0	39.1588	5.36131e-06	4.10116e-09	0.0470712
rs1170389	ILMN_1771599	ENSG00000152952	3	3	147341229	147269922	71307	0.427	0	39.1306	3e-15	5.348e-12	0.0249207
rs9951817	ILMN_1776515	ENSG00000154889	18	18	11877387	11873470	3917	-0.426	0	38.8578	0	0	0.0623043
rs2839164	ILMN_1716838	ENSG00000160284	21	21	46479105	46405498	73607	-0.426	0	38.8288	NA	NA	NA
rs6933587	ILMN_1741440	ENSG00000164414	6	6	88232295	88239414	7119	0.426	0	38.8155	0	0	0
rs729463	ILMN_1676283	ENSG00000060709	12	12	129768503	129446635	321868	-0.425	0	38.6208	5.581e-10	1.39755e-09	5.59088e-08
rs4851309	ILMN_1736828	ENSG00000115526	2	2	100341821	100374762	32941	-0.424	0	38.5189	4.41679e-05	5.27025e-07	3.47383e-05
rs9788151	ILMN_1775008	ENSG00000010292	12	12	6494399	6473529	20870	0.424	0	38.4536	0	3e-15	0.000102709
rs11629006	ILMN_2385278	ENSG00000119599	14	14	72441481	72462838	21357	0.424	0	38.4462	0	0	0
rs3804264	ILMN_2343278	ENSG00000067113	5	5	54778697	54756442	22255	0.424	0	38.4151	1e-15	2.6e-14	1.4817e-10
rs26849	ILMN_2057566	ENSG00000184207	16	16	2203146	2201604	1542	0.423	0	38.2467	0	0	0.323566
rs6797249	ILMN_1721842	ENSG00000163602	3	3	72542445	72506438	36007	-0.423	0	38.2356	0	0	0.98525
rs1194596	ILMN_1814789	ENSG00000143569	1	1	152505006	152459279	45727	0.422	0	38.1723	0	0	0.660087
rs12634	ILMN_1724333	ENSG00000136816	9	9	131613356	131605253	8103	-0.422	0	38.1686	0	4e-13	0.530912
rs2071410	ILMN_1693650	ENSG00000182511	15	15	89221943	89228703	6760	0.422	0	38.1613	0	3e-15	1.44905e-10
rs6142324	ILMN_1717262	ENSG00000101000	20	20	33252703	33222388	30315	0.421	0	37.8428	0.00344404	0.0762705	0
rs6085283	ILMN_1804822	ENSG00000172070	20	20	580958	575270	5688	0.42	0	37.7886	0	0	0
rs1004736	ILMN_2221046	ENSG00000196743	5	5	150593041	150612837	19796	0.42	0	37.7872	0	1.0934e-11	0
rs2326765	ILMN_1717163	ENSG00000124491	6	6	6338101	6089310	248791	0.42	0	37.7739	6.37e-13	1.42e-13	0
rs10941112	ILMN_1759670	ENSG00000082196	5	5	34040463	34023069	17394	-0.42	0	37.7379	0	0	0.84499
rs9405622	ILMN_1680874	ENSG00000137285	6	6	3152256	3169516	17260	0.42	0	37.6842	1.07071e-07	2.892e-12	7.24881e-08
rs519989	ILMN_2094396	ENSG00000171488	1	1	89995987	89871242	124745	0.42	0	37.6667	0	0	2.2e-14
rs190334	ILMN_1796537	ENSG00000082074	5	5	39296628	39141115	155513	-0.42	0	37.65	2.69033e-07	1.42071e-06	5e-15
rs11606662	ILMN_1701643	ENSG00000158555	11	11	74902547	74823334	79213	-0.42	0	37.6414	0	3.99397e-07	0
rs5761323	ILMN_1659857	ENSG00000099940	22	22	19593576	19543292	50284	-0.419	0	37.6224	0	0	2.42325e-10
rs16888392	ILMN_2346997	ENSG00000112210	6	6	57184510	57161566	22944	0.419	0	37.5994	1.2539e-11	2e-15	0
rs1175906	ILMN_1767448	ENSG00000183722	13	13	38849038	38815033	34005	-0.419	0	37.5976	6.3519e-07	5.09584e-06	0
rs6980814	ILMN_1809931	ENSG00000104419	8	8	134456536	134318596	137940	-0.418	0	37.4158	9.19981e-05	0.00562602	3.21349e-07
rs3823598	ILMN_1685834	ENSG00000078053	7	7	38399502	38389832	9670	0.418	0	37.3625	0.642699	0.105567	NA
rs10241107	ILMN_1658351	ENSG00000214253	7	7	100670692	100669615	1077	0.416	0	37.0256	0.00231835	0.00476203	2.9e-14
rs10455272	ILMN_2163070	ENSG00000135314	6	6	74057926	73975314	82612	-0.416	0	36.8716	0	2.02e-13	0.269154
rs847086	ILMN_1672743	ENSG00000198185	20	20	44580667	44563116	17551	0.415	0	36.7632	1.70066e-05	1.03544e-05	3.73331e-07
rs3802576	ILMN_1773073	ENSG00000107537	10	10	13361605	13359806	1799	0.415	0	36.7378	1.533e-09	1e-15	6.475e-12
rs3779647	ILMN_1775182	ENSG00000104687	8	8	30680428	30655126	25302	-0.414	0	36.5102	6.73044e-06	6.82926e-06	0.537629
rs17512962	ILMN_2381899	ENSG00000123240	10	10	13209071	13181455	27616	-0.413	0	36.4064	1.99631e-08	9.51978e-10	0.216272
rs11619265	ILMN_1783598	ENSG00000102547	13	13	48955633	48780790	174843	0.413	0	36.3258	6.53071e-05	7.57133e-07	0.000776427
rs11658048	ILMN_1809859	ENSG00000056661	17	17	34152353	34143676	8677	0.412	0	36.2431	5.266e-12	2.6567e-11	3.02e-13
rs631299	ILMN_1680390	ENSG00000111846	6	6	10636419	10600442	35977	0.412	0	36.2158	0	0	NA
rs11156875	ILMN_1701512	ENSG00000100890	14	14	34689566	34661506	28060	-0.412	0	36.1172	2e-15	2.00356e-08	0.233879
rs12749641	ILMN_1707088	ENSG00000162777	1	1	111557350	111531326	26024	-0.411	0	36.0344	NA	NA	3.91938e-08
rs6084305	ILMN_2407482	ENSG00000125877	20	20	3141507	3138056	3451	0.411	0	35.9691	2.46375e-09	1.476e-12	0
rs7213162	ILMN_1733937	ENSG00000108960	17	17	50844597	50824973	19624	-0.41	0	35.8907	5.82657e-06	0.000450206	0.0111592
rs2277027	ILMN_1713751	ENSG00000135074	5	5	156864953	156836890	28063	0.41	0	35.8481	0.000520386	0.000152799	2.05e-13
rs8413	ILMN_2112049	ENSG00000213221	9	9	138443131	138376173	66958	-0.41	0	35.8344	4.9348e-11	5.22012e-09	0.0062065
rs229018	ILMN_1657760	ENSG00000103528	16	16	19130213	19074715	55498	0.41	0	35.7739	5.61603e-08	1.55662e-08	0.0399234
rs831486	ILMN_1815023	ENSG00000137193	6	6	37109244	37245964	136720	0.41	0	35.7463	0.00725873	2.65135e-05	8.84972e-07
rs13143481	ILMN_1696330	ENSG00000151806	4	4	44358687	44375190	16503	-0.409	0	35.7141	1.57069e-09	1.3392e-11	0.0794615
rs3805683	ILMN_2381697	ENSG00000072682	5	5	131563023	131555430	7593	0.409	0	35.6112	8.61003e-06	3.55275e-08	0.000110571
rs9833309	ILMN_2229032	ENSG00000172113	3	3	48302453	48310595	8142	0.409	0	35.6073	1.21e-13	3.22381e-06	0
rs9575	ILMN_1657624	ENSG00000088833	20	20	1374392	1370807	3585	0.408	0	35.5349	3.66231e-10	1.57678e-09	0.420961
rs554854	ILMN_1703754	ENSG00000101639	18	18	13091167	12998499	92668	0.408	0	35.4656	1e-14	8.179e-12	6.84684e-05
rs630956	ILMN_1730082	ENSG00000165526	11	11	125583809	125577534	6275	-0.408	0	35.4364	2.93227e-08	9.0835e-11	0.157346
rs10519197	ILMN_1775269	ENSG00000178558	15	15	46959608	46957582	2026	-0.407	0	35.3	0	0	NA
rs9373088	ILMN_1702487	ENSG00000118515	6	6	134651673	134532083	119590	0.407	0	35.2048	9.98887e-05	0.0021649	2.9012e-05
rs6446257	ILMN_1695246	ENSG00000185909	3	3	49228495	49184072	44423	0.407	0	35.1993	2.34186e-09	9.9575e-11	6.5133e-11
rs464921	ILMN_1690682	ENSG00000204222	6	6	33348483	33352895	4412	-0.406	0	35.1659	0.00845451	0.000450207	NA
rs4909278	ILMN_1793290	ENSG00000126870	7	7	158351780	158342030	9750	-0.406	0	35.1281	1.65949e-09	3.6648e-11	1.38264e-10
rs10491145	ILMN_1799815	ENSG00000015532	17	17	45817954	45778392	39562	0.406	0	35.0244	0.00124265	0.00120037	0.0504443
rs10736812	ILMN_1812552	ENSG00000078124	11	11	76385733	76249601	136132	-0.406	0	35.0219	0	0	0.174753
rs3743888	ILMN_1694950	ENSG00000086504	16	16	364420	356928	7492	0.405	0	34.9822	1.76828e-09	0	0
rs8045689	ILMN_1681016	ENSG00000169682	16	16	28895769	28893623	2146	0.405	0	34.9161	0	0	2.39356e-08
rs12199381	ILMN_1669831	ENSG00000146409	6	6	133180025	133132200	47825	-0.405	0	34.8442	0	4.8e-14	0
rs17562982	ILMN_1812062	ENSG00000163082	2	2	223069722	222997015	72707	0.405	0	34.8163	0	0	1.92606e-05
rs10088428	ILMN_1720059	ENSG00000147421	8	8	28965441	28803830	161611	0.404	0	34.8012	0	0	0.120392
rs9366076	ILMN_1671565	ENSG00000026297	6	6	167293697	167263003	30694	-0.404	0	34.7915	0.00413398	1.48237e-06	1.18183e-08
rs3845356	ILMN_1672389	ENSG00000116791	1	1	74991653	74943758	47895	0.404	0	34.7565	2.01221e-10	6.09404e-09	0
rs6586384	ILMN_1681741	ENSG00000168275	1	1	232574599	232575836	1237	-0.404	0	34.7283	1.07071e-08	2.91062e-06	3.18e-13
rs17130828	ILMN_1838313	ENSG00000197147	1	1	89797361	89763050	34311	-0.404	0	34.7232	2.22748e-08	1.6577e-10	0.000869435
rs10902222	ILMN_2400352	ENSG00000177595	11	11	800881	789180	11701	-0.403	0	34.6085	1.01801e-10	3.68139e-10	0
rs3849666	ILMN_2142695	ENSG00000063978	4	4	2457163	2440605	16558	0.403	0	34.6043	3.25319e-05	7.41826e-09	0.0190357
rs3742971	ILMN_1725043	ENSG00000168803	15	15	41410207	41410217	10	0.402	0	34.4125	0	4e-15	9.14953e-06
rs2122126	ILMN_1796962	ENSG00000115953	2	2	68271220	68259493	11727	-0.402	0	34.3982	1.32481e-07	1.71967e-06	NA
rs17700376	ILMN_1673509	ENSG00000108107	19	19	60589138	60589112	26	0.402	0	34.3721	0	7e-15	7.85344e-07
rs2275087	ILMN_2082130	ENSG00000162384	1	1	53466975	53452362	14613	0.402	0	34.371	0.00373364	3.8822e-10	1.514e-12
rs760519	ILMN_2335704	ENSG00000100365	22	22	35593651	35586976	6675	-0.402	0	34.304	0.0113154	0.00809435	1.90482e-08
rs1104881	ILMN_1747305	ENSG00000171115	7	7	149772741	149778895	6154	-0.401	0	34.1482	2.04781e-07	4e-15	0
rs1545606	ILMN_1797822	ENSG00000091490	4	4	25484358	25358148	126210	0.4	0	33.9101	1e-15	0	0
rs4147495	ILMN_1731224	ENSG00000138496	3	3	123778630	123729463	49167	-0.399	0	33.7738	0	1.1e-14	2.0864e-06
rs3785889	ILMN_1656293	ENSG00000108433	17	17	42360828	42355485	5343	-0.398	0	33.7232	0.00767183	0.00355312	0.866589
rs12604451	ILMN_2412139	ENSG00000154040	18	18	20013590	19972940	40650	0.398	0	33.6671	2.03608e-07	0.000214582	0.000184728
rs3815795	ILMN_1809590	ENSG00000131153	16	16	84269605	84268782	823	-0.398	0	33.6343	0.264587	0.0967482	0.000133041
rs3760469	ILMN_1713875	ENSG00000011052	17	17	46585550	46585919	369	0.397	0	33.4185	1.71921e-07	1.61781e-06	0.290128
rs2187611	ILMN_2314244	ENSG00000010626	12	12	6879862	6884213	4351	-0.397	0	33.4009	3.09019e-10	2.96753e-09	5.10056e-07
rs9927848	ILMN_1806908	ENSG00000166501	16	16	23740571	23754823	14252	0.396	0	33.3052	0.0242469	6.09044e-05	0.477076
rs4880094	ILMN_1769135	ENSG00000176978	9	9	139137958	139124814	13144	0.396	0	33.2677	1e-15	9.1493e-11	6.6535e-11
rs381218	ILMN_1659075	ENSG00000204252	6	6	33085397	33079937	5460	0.394	0	32.8765	1.93982e-07	7.68452e-06	2.48698e-05
rs12602530	ILMN_1742705	ENSG00000133195	17	17	68645458	68153684	491774	0.394	0	32.841	0.0024422	4.41189e-09	4.28114e-06
rs7795497	ILMN_1652223	ENSG00000105875	7	7	134485889	134520525	34636	-0.393	0	32.8013	0.00077231	0.000514821	4.35253e-09
rs2709383	ILMN_2166524	ENSG00000163249	2	2	208204986	208284509	79523	0.393	0	32.7283	8e-15	3e-15	0.000258123
rs6865483	ILMN_1756793	ENSG00000112941	5	5	6780187	6767718	12469	-0.393	0	32.7032	0.00480371	0.00035448	0.000136901
rs10846255	ILMN_1811551	ENSG00000023697	12	12	15985427	16000968	15541	-0.392	0	32.5717	1.24628e-10	2.2354e-11	0.0275337
rs1052951	ILMN_1654545	ENSG00000071894	8	8	145589116	145589254	138	-0.391	0	32.4389	2.46457e-06	2.471e-12	5.21228e-06
rs13005100	ILMN_1705213	ENSG00000135926	2	2	218860010	218847161	12849	0.391	0	32.4064	1.8143e-07	0.232063	9.41e-11
rs264155	ILMN_1784905	ENSG00000168738	18	18	10938877	10784068	154809	0.391	0	32.4039	0	0	NA
rs2303230	ILMN_1703314	ENSG00000135686	16	16	83251175	83239632	11543	0.391	0	32.3775	0	1.67883e-09	0.228206
rs8057858	ILMN_1709814	ENSG00000153406	16	16	4471814	4451697	20117	-0.391	0	32.3674	NA	NA	6.54846e-10
rs1443486	ILMN_1716019	ENSG00000141314	17	17	27616317	27617308	991	0.391	0	32.3667	0.0153785	0.00252586	6.45e-13
rs3093390	ILMN_1798204	ENSG00000103522	16	16	27370948	27321224	49724	-0.391	0	32.3653	0	1.5e-14	0.0422932
rs7578	ILMN_1657708	ENSG00000074416	3	3	128890928	128890601	327	-0.391	0	32.3642	1.58974e-09	4.11e-13	0.87615
rs7871709	ILMN_1753190	ENSG00000204330	9	9	97600430	97774970	174540	-0.39	0	32.2085	0	1.3455e-11	NA
rs6660481	ILMN_1661537	ENSG00000213625	1	1	65669455	65658902	10553	0.39	0	32.1857	4.73984e-06	4.56494e-06	0.30465
rs774472	ILMN_1787415	ENSG00000104497	8	8	82887085	82874377	12708	-0.39	0	32.1736	9.29633e-07	1.212e-12	0.00014394
rs2838319	ILMN_2135756	ENSG00000160207	21	21	43816328	43773501	42827	0.39	0	32.1469	0	0	0
rs7212466	ILMN_1730928	ENSG00000176749	17	17	27868496	27838214	30282	0.389	0	32.1339	6.46689e-05	4.83701e-05	5.97111e-06
rs1065212	ILMN_1774334	ENSG00000146066	5	5	175743738	175748379	4641	-0.389	0	32.1317	8.48e-13	1e-15	0
rs2838716	ILMN_1802251	ENSG00000183255	21	21	45109453	45093928	15525	0.389	0	32.1225	4.11345e-07	0.00011228	0.0002847
rs17465651	ILMN_1703558	ENSG00000183386	1	1	38191082	38235031	43949	0.389	0	32.122	7.57226e-10	8.07496e-09	6.13e-13
rs11591202	ILMN_1752728	ENSG00000179163	1	1	23974666	24044161	69495	0.389	0	32.1192	1.12014e-08	1.08525e-09	2.86895e-05
rs4696283	ILMN_1753010	ENSG00000059691	4	4	152799965	152811462	11497	-0.389	0	32.1105	4.83069e-07	0.000134915	1.631e-12
CNVR2030.1	ILMN_1769601	ENSG00000145348	4	4	107279375	107186689	92686	-0.389	0	32.0754	NA	NA	NA
rs1047911	ILMN_1813682	ENSG00000204822	2	2	74553285	74552621	664	-0.388	0	31.9459	1.56905e-05	2.11715e-05	0.00341843
rs13111494	ILMN_1791759	ENSG00000169245	4	4	77204511	77161297	43214	-0.388	0	31.8836	9.684e-12	0	4.0246e-11
rs1059293	ILMN_1764964	ENSG00000159128	21	21	33731562	33697072	34490	-0.388	0	31.8004	1.46606e-06	0.000499642	5.98307e-05
rs4947641	ILMN_1778152	ENSG00000132436	7	7	50456531	50479328	22797	-0.387	0	31.7193	2.60443e-07	2.24727e-06	4.98961e-09
rs1009	ILMN_2190084	ENSG00000118640	2	2	85662247	85658227	4020	0.387	0	31.6915	6.2e-14	5.9e-13	2.37867e-06
rs8047645	ILMN_1797046	ENSG00000103248	16	16	85138691	85121284	17407	-0.387	0	31.6443	1.2e-14	0	NA
rs2491161	ILMN_1654441	ENSG00000065154	10	10	126094011	126075862	18149	0.386	0	31.6028	1.89228e-10	9.9487e-08	1.64443e-07
rs4405249	ILMN_2394250	ENSG00000107679	10	10	124173721	124124210	49511	0.386	0	31.5636	4.9181e-08	1.93475e-09	0
rs1333633	ILMN_2059549	ENSG00000165025	9	9	92607392	92603891	3501	-0.386	0	31.5078	8.53043e-08	1.84715e-09	6.8e-14
rs11622835	ILMN_1671478	ENSG00000166165	14	14	103037256	103055749	18493	0.386	0	31.5075	5.30229e-06	2.5336e-05	0.00505162
rs11246067	ILMN_1805750	ENSG00000142089	11	11	316563	309678	6885	0.386	0	31.4454	0.000567234	0.00328643	0.00772583
rs3736232	ILMN_1723035	ENSG00000173391	12	12	10204624	10202171	2453	-0.384	0	31.1919	0.0806376	0.521831	NA
rs1790694	ILMN_1663119	ENSG00000134755	18	18	26896126	26900005	3879	-0.383	0	31.1019	0.155891	2.49702e-06	1.13167e-09
rs8103033	ILMN_1698318	ENSG00000006659	19	19	44861892	44878400	16508	0.383	0	31.0378	0.00176948	0.0254604	0.147066
rs2422	ILMN_1734312	ENSG00000089154	12	12	119049570	119049399	171	0.383	0	31.024	3e-15	1.4691e-11	0.853984
rs12793139	ILMN_1726624	ENSG00000166793	11	11	57170518	57169137	1381	-0.383	0	30.9823	0	2.4956e-11	0
rs12742115	ILMN_1797341	ENSG00000117713	1	1	26952517	26895109	57408	-0.382	0	30.9293	NA	NA	0.54394
rs10782997	ILMN_1784287	ENSG00000069702	1	1	91949981	91918488	31493	-0.382	0	30.9261	2.35393e-10	8.44264e-06	0.0383426
rs503524	ILMN_1749243	ENSG00000175334	11	11	65508339	65526126	17787	0.382	0	30.9093	0.301488	0.00954299	3.89452e-05
rs13071551	ILMN_1793894	ENSG00000129055	3	3	135793556	135679240	114316	0.382	0	30.8962	0	0	0
rs12776420	ILMN_1678961	ENSG00000151474	10	10	13987656	13725712	261944	0.382	0	30.8932	4.84905e-07	7.64546e-07	0.786748
rs17159834	ILMN_1662451	ENSG00000104921	19	19	7663666	7659663	4003	0.382	0	30.8521	8.02261e-05	0.00029161	0.000164993
rs11206043	ILMN_1694776	ENSG00000116171	1	1	53175139	53165530	9609	-0.382	0	30.8261	0	0	4.17252e-05
rs4956111	ILMN_1781819	ENSG00000138801	4	4	108767313	108754272	13041	-0.382	0	30.7888	0.114348	0.00241409	0.460781
rs10514710	ILMN_1655167	ENSG00000196653	3	3	44858974	44729142	129832	0.381	0	30.6855	0	0	0
rs8049439	ILMN_1738369	ENSG00000178952	16	16	28745015	28761615	16600	0.381	0	30.6656	8.22599e-05	0.0117743	0.651939
rs4330993	ILMN_1706960	ENSG00000120549	10	10	24711583	24023681	687902	0.381	0	30.664	3.35659e-05	3.29706e-08	3.36237e-09
rs2306820	ILMN_1685625	ENSG00000175567	11	11	73358994	73363364	4370	-0.381	0	30.6073	0	1e-15	0.00411747
rs7799006	ILMN_1735918	ENSG00000122687	7	7	2244751	2240454	4297	-0.38	0	30.594	0	1e-15	0.115439
rs11203203	ILMN_2338348	ENSG00000160185	21	21	42709254	42697088	12166	0.38	0	30.5209	1.0942e-11	4.89402e-10	6.68759e-08
rs9790869	ILMN_1737195	ENSG00000123219	5	5	64894335	64849349	44986	-0.38	0	30.4874	0	9.44564e-10	1e-15
CNVR1067.3	ILMN_1724495	ENSG00000187231	2	2	179778548	179681776	96772	-0.38	0	30.4532	NA	NA	NA
rs8108243	ILMN_1705302	ENSG00000104870	19	19	54734640	54707432	27208	-0.379	0	30.3955	0.287128	0.000314305	8.6512e-11
rs2799685	ILMN_1782389	ENSG00000159166	1	1	199635901	199616593	19308	-0.379	0	30.3598	0	0	1.48345e-09
rs2163800	ILMN_1814173	ENSG00000127616	19	19	10936705	10932606	4099	-0.379	0	30.3001	0.000686384	0.000672866	2.6e-14
rs11569317	ILMN_2367818	ENSG00000101017	20	20	44184256	44180313	3943	-0.378	0	30.1583	9.14323e-05	2.62755e-05	0.825473
rs284657	ILMN_1659725	ENSG00000077348	19	19	46621754	46584121	37633	-0.377	0	30.0838	0.819963	0.42791	0.491398
CNVR5512.1	ILMN_1659082	ENSG00000139168	12	12	40985139	40992155	7016	0.377	0	30.0562	NA	NA	NA
rs10466226	ILMN_1685170	ENSG00000122359	10	10	81914034	81900625	13409	-0.377	0	30.0521	6.38437e-09	5e-15	0.000229136
rs11856752	ILMN_1698225	ENSG00000197535	15	15	50495825	50386770	109055	-0.377	0	30.0005	4.71446e-06	5e-15	0
rs2075621	ILMN_2074258	ENSG00000138376	2	2	215325744	215301522	24222	0.377	0	29.9938	6.28802e-10	4.4564e-11	0.290987
rs6133280	ILMN_1737685	ENSG00000088766	20	20	5942487	5934893	7594	-0.377	0	29.9603	0	0	0.0138581
rs2756369	ILMN_1734198	ENSG00000111880	6	6	89382935	89376708	6227	0.376	0	29.8312	3.30119e-07	3.19192e-06	0
rs10789067	ILMN_1670079	ENSG00000162600	1	1	58783535	58712133	71402	-0.376	0	29.811	0	0	0.104025
rs12601803	ILMN_1706266	ENSG00000141576	17	17	71719478	71651451	68027	-0.376	0	29.7652	3.36001e-07	7.69857e-08	8.1989e-11
rs224177	ILMN_1713521	ENSG00000122386	16	16	3105051	3102564	2487	-0.376	0	29.7623	1.953e-11	8.37065e-10	3.41166e-08
rs12466290	ILMN_1656977	ENSG00000198130	2	2	190876158	190776892	99266	-0.375	0	29.6842	1.33002e-10	2.13419e-05	1.45114e-07
rs1573649	ILMN_1741648	ENSG00000204275	6	6	32839235	32831853	7382	-0.375	0	29.6649	0.170223	0.0222777	NA
rs6702784	ILMN_2273572	ENSG00000116885	1	1	36677306	36656095	21211	-0.375	0	29.6402	2e-15	7.20189e-06	0.675493
rs12881125	ILMN_1783985	ENSG00000119723	14	14	73476802	73486396	9594	-0.375	0	29.6001	1.4e-14	0	4.19133e-07
rs12445900	ILMN_1790537	ENSG00000175643	16	16	11312330	11318137	5807	-0.374	0	29.5558	1.37486e-07	5.05884e-10	0
rs535188	ILMN_1733627	ENSG00000049759	18	18	54031301	53862778	168523	0.374	0	29.4823	0.165704	0.00161652	0.000231998
rs6566816	ILMN_1725528	ENSG00000206029	18	18	70414569	70411054	3515	0.374	0	29.4326	NA	NA	NA
rs4808667	ILMN_1727043	ENSG00000130309	19	19	17539450	17527460	11990	0.373	0	29.4161	1.0945e-05	0.000239422	6.41683e-08
rs9551706	ILMN_1785010	ENSG00000132958	13	13	19033954	18895017	138937	-0.373	0	29.3398	1.17493e-10	0	2.33308e-06
rs1181574	ILMN_2081335	ENSG00000106603	7	7	43771219	43645381	125838	0.373	0	29.2715	3.048e-12	1.081e-12	1.16895e-06
rs11695377	ILMN_1814213	ENSG00000162976	2	2	11331957	11212991	118966	0.372	0	29.1375	0.0347727	3.95902e-06	0.00106653
rs2822733	ILMN_1684887	ENSG00000155307	21	21	14819909	14779420	40489	0.372	0	29.1113	2.95888e-06	0.000106603	2.28484e-07
rs1048365	ILMN_1712806	ENSG00000106367	7	7	100591149	100584406	6743	-0.371	0	29.0829	0.0498542	0.499708	0.00555358
rs1611185	ILMN_1656670	ENSG00000204632	6	6	29876322	29902723	26401	0.371	0	29.064	9.2859e-06	2.56349e-05	NA
rs2260821	ILMN_1796074	ENSG00000176912	18	18	665786	639621	26165	0.371	0	29.0354	NA	NA	3.36963e-09
rs12145714	ILMN_1703441	ENSG00000142684	1	1	26399841	26369017	30824	0.371	0	29.0039	2.96108e-09	0.000196247	0
rs2715555	ILMN_1758613	ENSG00000108352	17	17	35798149	35588133	210016	0.371	0	28.9965	0.00538793	0.00748986	0
rs10853224	ILMN_1699489	ENSG00000176014	18	18	12301983	12298257	3726	0.371	0	28.9912	6.971e-11	1.7458e-11	0
rs3744593	ILMN_1756701	ENSG00000108272	17	17	32017831	32022339	4508	0.371	0	28.9899	2.7417e-11	0	0
rs12905311	ILMN_1703327	ENSG00000140368	15	15	75091364	75074609	16755	0.37	0	28.9235	2.36383e-07	9.68842e-07	5.22654e-09
rs11869614	ILMN_1719224	ENSG00000175061	17	17	16295767	16283081	12686	-0.37	0	28.8958	1.26157e-07	4.11931e-08	NA
rs4500045	ILMN_1736806	ENSG00000076641	8	8	82180486	82042605	137881	0.37	0	28.8101	4.044e-12	0	0.000440101
rs1105704	ILMN_1752247	ENSG00000170776	15	15	84095009	83724875	370134	-0.369	0	28.7599	0.000491104	5.10655e-07	0.0114747
rs6694089	ILMN_1680928	ENSG00000197959	1	1	170350503	170077261	273242	-0.369	0	28.7354	5.43323e-08	1.90132e-05	0.000143945
rs17616124	ILMN_1757845	ENSG00000134278	18	18	12586779	12436511	150268	-0.367	0	28.4014	0	3.16e-13	4.18929e-07
rs4984683	ILMN_1774990	ENSG00000130731	16	16	686884	624430	62454	-0.367	0	28.4003	1.07777e-07	7.81143e-09	8.68621e-10
rs1104768	ILMN_1737817	ENSG00000131142	19	19	8021719	8023651	1932	-0.367	0	28.3789	0.000420969	0.000382303	0.0897432
rs6586	ILMN_1700028	ENSG00000136932	9	9	99706751	99706593	158	-0.367	0	28.3764	1.56258e-09	4.03e-13	0.875892
rs13057781	ILMN_2308582	ENSG00000100243	22	22	41380470	41344765	35705	-0.367	0	28.3586	0.00794479	0.019875	4.966e-12
rs1049508	ILMN_1729179	ENSG00000171763	15	15	43440883	43481878	40995	-0.367	0	28.3583	NA	NA	1.12078e-07
rs10169916	ILMN_1775501	ENSG00000125538	2	2	113320198	113303808	16390	0.367	0	28.3357	1.41909e-07	3.759e-12	9.29409e-08
rs7112576	ILMN_1774596	ENSG00000168000	11	11	62267995	62214323	53672	0.366	0	28.1934	0.00660364	0.000121396	0.0291216
rs9469341	ILMN_1772218	ENSG00000168384	6	6	33143854	33140324	3530	0.366	0	28.18	0.00057201	0.000300742	NA
rs636407	ILMN_1690822	ENSG00000101558	18	18	9912511	9903955	8556	-0.366	0	28.135	4.34139e-10	6.137e-11	0.564511
rs2930048	ILMN_2112493	ENSG00000112977	5	5	10751568	10732355	19213	0.365	0	28.1084	4.47e-13	0	0
rs4148974	ILMN_1765500	ENSG00000160194	21	21	43196788	43186447	10341	0.365	0	28.082	0	0	0.17074
rs9485313	ILMN_1700024	ENSG00000111962	6	6	149046975	149110165	63190	-0.365	0	28.0455	0.000126062	2.06387e-06	0.000274843
rs7116631	ILMN_1689868	ENSG00000177042	11	11	678311	684984	6673	0.364	0	27.9167	1.6897e-11	4.2667e-07	0.0134969
rs17651741	ILMN_1768958	ENSG00000172575	15	15	36656957	36567590	89367	0.364	0	27.9144	2.87672e-09	1.33383e-10	4.17e-13
rs11788116	ILMN_1811235	ENSG00000148339	9	9	129886233	129870300	15933	0.364	0	27.8901	2.3677e-11	2.0866e-06	0.0506952
rs1561325	ILMN_2366041	ENSG00000135916	2	2	231440944	231437557	3387	-0.364	0	27.8896	0.0111019	0.0106735	0.000942564
rs4238674	ILMN_1728698	ENSG00000006007	16	16	19466333	19420518	45815	0.364	0	27.8367	2.3702e-11	3.09636e-07	0.227831
rs9811497	ILMN_1775448	ENSG00000070087	3	3	151219751	151165384	54367	0.364	0	27.8276	1.20759e-06	0.000123849	0.000403816
rs2304803	ILMN_1682799	ENSG00000138134	10	10	90651677	90629995	21682	-0.363	0	27.7734	1.058e-11	1.337e-12	2.65446e-08
rs9787775	ILMN_1732969	ENSG00000166439	11	11	74353543	74137561	215982	0.363	0	27.7163	2.09343e-07	3.32841e-07	0.00166811
rs7253371	ILMN_1690863	ENSG00000197016	19	19	61755612	61770707	15095	-0.363	0	27.7065	4.85514e-06	3.98537e-07	3.96029e-09
rs13106192	ILMN_1802631	ENSG00000038002	4	4	178599115	178588918	10197	0.363	0	27.6546	1.79e-13	6.9909e-11	0
rs6008506	ILMN_2059886	ENSG00000075234	22	22	45058684	45042525	16159	0.362	0	27.6081	6.8712e-05	4.23332e-06	6.73393e-07
rs5751739	ILMN_1758823	ENSG00000099956	22	22	22477055	22459150	17905	0.362	0	27.5593	0.000535296	8.63091e-05	NA
rs1061135	ILMN_2267787	ENSG00000107521	10	10	100179127	100165945	13182	-0.362	0	27.5322	3.0973e-11	3.56e-13	0.00942047
rs10919993	ILMN_1748077	ENSG00000118197	1	1	198893934	198859666	34268	-0.362	0	27.518	2.53871e-08	2.99912e-08	0
rs8050713	ILMN_2352097	ENSG00000205336	16	16	56192517	56220023	27506	-0.362	0	27.5058	0.000437238	0.00241158	0.0193364
rs2039723	ILMN_1748427	ENSG00000196793	10	10	43429029	43371798	57231	0.361	0	27.4408	4e-15	1e-15	7.4762e-11
rs1881287	ILMN_2311796	ENSG00000135269	7	7	115653589	115637857	15732	-0.361	0	27.4099	1.33348e-10	3.79e-13	0.986531
rs2838975	ILMN_1687216	ENSG00000183570	21	21	45917585	45888036	29549	0.36	0	27.3299	6.50987e-07	0.00796263	1.43143e-07
rs3745361	ILMN_2159453	ENSG00000076944	19	19	7604856	7608010	3154	-0.36	0	27.2574	2.1535e-06	2.19859e-08	0
rs2325756	ILMN_1709085	ENSG00000177602	17	17	3577369	3573946	3423	0.36	0	27.2348	0	0	5.20207e-06
rs7638853	ILMN_1801121	ENSG00000163904	3	3	186833399	186786725	46674	0.36	0	27.2239	1.91382e-10	1.55349e-08	0.0162306
rs10419	ILMN_1729775	ENSG00000198836	3	3	194897955	194793707	104248	-0.36	0	27.2226	0.000140274	1.08479e-05	0.0147477
rs6588446	ILMN_1671568	ENSG00000121310	1	1	53197847	53134492	63355	-0.36	0	27.2054	0	0	2.059e-12
rs6912916	ILMN_1743619	ENSG00000111859	6	6	11320739	11291520	29219	-0.36	0	27.2025	0.0056186	0.0020569	0.0662221
rs1570342	ILMN_2363106	ENSG00000100461	14	14	22438024	22439695	1671	-0.359	0	27.1712	2.25176e-07	1.03603e-08	0.0249903
rs3088182	ILMN_1730294	ENSG00000153391	18	18	31302551	31288784	13767	-0.359	0	27.1031	4.91875e-05	1.14006e-06	1.31288e-05
rs7594214	ILMN_2083588	ENSG00000183891	2	2	19969849	19959885	9964	0.359	0	27.0799	2.37871e-09	6.19063e-10	0
rs2834215	ILMN_2047599	ENSG00000142188	21	21	33718755	33743321	24566	0.359	0	27.0629	2.06426e-05	6.2365e-05	0.548301
rs12469757	ILMN_1702301	ENSG00000135905	2	2	225511798	225338051	173747	0.359	0	27.0617	1.44689e-06	0.000514031	1.44207e-05
rs12888855	ILMN_2337655	ENSG00000140105	14	14	99900570	99869878	30692	0.358	0	27.0122	4.64639e-08	1.77945e-08	2.4667e-11
CNVR7702.1	ILMN_1740298	ENSG00000105501	19	19	56832825	56807156	25669	-0.358	0	26.9226	NA	NA	NA
rs17244699	ILMN_1652753	ENSG00000175575	11	11	73349432	73265681	83751	0.358	0	26.9099	3.76665e-05	5.28862e-06	5.97803e-05
rs6682956	ILMN_1696003	ENSG00000065135	1	1	109931786	109892824	38962	-0.358	0	26.8978	1.66669e-10	1.03033e-10	0.314202
rs2271247	ILMN_1669940	ENSG00000095209	9	9	107496708	107496646	62	-0.358	0	26.8809	NA	NA	2.79e-13
rs7840386	ILMN_1780799	ENSG00000136960	8	8	120723022	120638500	84522	-0.357	0	26.8307	1.7131e-11	2.28582e-07	0.00098663
rs1230079	ILMN_1656361	ENSG00000159314	17	17	40853760	40862502	8742	-0.357	0	26.7365	NA	NA	NA
rs529623	ILMN_1715301	ENSG00000137731	11	11	117198464	117196000	2464	0.356	0	26.6807	1.8985e-09	7.8225e-11	9.41655e-06
rs968451	ILMN_1775822	ENSG00000100311	22	22	38000796	37949665	51131	0.356	0	26.5758	2.10448e-07	1.02918e-05	1.3923e-11
rs608724	ILMN_1809034	ENSG00000111780	12	12	119496230	119368653	127577	-0.356	0	26.5701	8.79991e-08	1.64307e-05	NA
rs160666	ILMN_2332105	ENSG00000124535	6	6	2719050	2710665	8385	0.355	0	26.5027	0.0139003	0.0325732	5.08146e-09
rs9554579	ILMN_1798706	ENSG00000169508	13	13	98717905	98744791	26886	0.355	0	26.4952	0.0989116	0.00819781	0.000288447
rs10118629	ILMN_1769290	ENSG00000155158	9	9	15286449	15161561	124888	-0.355	0	26.4738	2.4e-13	1.946e-12	0
rs2468939	ILMN_1675616	ENSG00000177627	12	12	47134508	47163290	28782	-0.355	0	26.4723	0	0	NA
rs9991	ILMN_1759184	ENSG00000167747	19	19	55993041	55992774	267	0.355	0	26.468	4.2e-14	0	0
rs2070074	ILMN_1657475	ENSG00000213930	9	9	34639441	34636635	2806	0.355	0	26.4287	1.30896e-05	0.000138846	1.46889e-05
rs3820194	ILMN_1769782	ENSG00000122188	1	1	202009744	202000960	8784	-0.354	0	26.3944	2.48399e-08	1.30598e-07	0.000550783
rs16913693	ILMN_1721901	ENSG00000119326	9	9	110720179	110744679	24500	0.354	0	26.3565	NA	NA	2.85738e-09
rs4652552	ILMN_2167416	ENSG00000153029	1	1	179293180	179269762	23418	-0.354	0	26.3536	8.22267e-09	8.17238e-05	0.0223556
rs1729674	ILMN_1754501	ENSG00000214587	2	2	61243240	61225770	17470	0.354	0	26.3107	NA	NA	NA
rs705170	ILMN_1671619	ENSG00000188816	10	10	125275926	124897628	378298	0.354	0	26.2912	1.13606e-05	0.00572628	0.0949379
rs2849031	ILMN_1772644	ENSG00000149499	11	11	62122240	62126267	4027	-0.354	0	26.2871	0.0482714	0.00149984	0.0235318
rs1611358	ILMN_1762861	ENSG00000204642	6	6	29787395	29798531	11136	0.354	0	26.2811	0.0216631	0.164852	NA
rs12239747	ILMN_1658759	ENSG00000162735	1	1	158587688	158513231	74457	0.354	0	26.2646	0.000150197	3.96802e-08	0.342666
rs2301739	ILMN_1734826	ENSG00000108559	17	17	5249100	5230146	18954	0.354	0	26.2536	3.19619e-09	0.00673922	2.14875e-05
rs17209372	ILMN_2380588	ENSG00000112667	6	6	43277864	43301347	23483	0.353	0	26.2346	1.28358e-09	5.35422e-10	2.096e-12
rs9944524	ILMN_1729142	ENSG00000166582	17	17	16153374	16186574	33200	0.353	0	26.2058	1.92176e-08	3.799e-12	7.90646e-06
rs3816701	ILMN_1805737	ENSG00000067057	10	10	3145427	3099740	45687	-0.353	0	26.1832	NA	NA	3.08243e-05
rs2073722	ILMN_1746436	ENSG00000206344	6	6	31237620	31273516	35896	-0.353	0	26.1549	1.207e-12	4.07565e-06	NA
rs4641971	ILMN_1845157	ENSG00000171853	2	2	3460863	3362453	98410	0.353	0	26.1118	0	0	0.00423766
rs12440573	ILMN_1789136	ENSG00000140264	15	15	41896288	41856590	39698	-0.353	0	26.1002	0.0125607	0.00114647	1.32157e-08
rs2218189	ILMN_2395055	ENSG00000123472	1	1	46949404	46871000	78404	-0.352	0	26.0072	0.000145946	0.000349194	0.657624
rs11718115	ILMN_1730539	ENSG00000113971	3	3	133918512	133759672	158840	0.352	0	25.9715	1.194e-06	1.25343e-06	0.000100754
rs960069	ILMN_1740045	ENSG00000140009	14	14	63814754	63763506	51248	0.352	0	25.9464	0	0	8.5e-14
rs9963550	ILMN_1718960	ENSG00000166401	18	18	59779237	59788238	9001	0.351	0	25.9401	6.69622e-09	1.24719e-08	1.6449e-11
rs2249464	ILMN_1737585	ENSG00000137411	6	6	30996139	30989961	6178	0.351	0	25.9364	6.7e-14	4.398e-12	NA
rs7974987	ILMN_1669376	ENSG00000136048	12	12	100812595	100795236	17359	0.351	0	25.9314	0.00633139	2.75464e-05	0.446824
rs12599229	ILMN_1691843	ENSG00000205937	16	16	2263394	2243125	20269	-0.351	0	25.9136	0.0111011	0.00673623	0.441288
rs3812560	ILMN_1712532	ENSG00000187796	9	9	138389725	138378229	11496	-0.351	0	25.8907	0	0	1.70735e-10
rs7786846	ILMN_1669851	ENSG00000106610	7	7	66491141	66405094	86047	0.351	0	25.8788	1.23839e-07	2.41702e-07	NA
rs4712987	ILMN_2256894	ENSG00000124508	6	6	26507593	26491333	16260	-0.351	0	25.8651	1.16321e-09	6.216e-12	0.156138
rs11784762	ILMN_1744268	ENSG00000178209	8	8	145081597	145061309	20288	0.35	0	25.7846	0.0632823	0.00191364	5.22835e-07
rs10817197	ILMN_2225537	ENSG00000106853	9	9	113422264	113365074	57190	-0.35	0	25.6824	0.00446693	2.49152e-05	0.00302976
rs11130233	ILMN_1738239	ENSG00000004534	3	3	49993588	49952481	41107	-0.35	0	25.6718	6.111e-12	2.13496e-06	0.000648499
rs11753410	ILMN_1780582	ENSG00000112149	6	6	14215552	14225844	10292	-0.35	0	25.6581	2.29426e-06	0.0131886	0.0242986
rs9392465	ILMN_2038775	ENSG00000137267	6	6	3107376	3098918	8458	0.349	0	25.6052	4.02251e-05	8.4935e-09	1.52e-13
rs6735752	ILMN_2343757	ENSG00000186522	2	2	109660600	109657669	2931	-0.349	0	25.538	0.000251224	0.0288643	0.00207547
rs12401678	ILMN_1715214	ENSG00000143851	1	1	200410134	200382764	27370	0.348	0	25.4576	5.83169e-05	0.000395571	0.000589848
rs4806115	ILMN_1729188	ENSG00000105697	19	19	40414065	40465250	51185	-0.348	0	25.3998	3e-15	3.021e-12	NA
rs11103199	ILMN_1811957	ENSG00000130559	9	9	137880118	137840154	39964	-0.348	0	25.3823	3.01524e-06	3.46e-05	0.00285138
rs10502289	ILMN_1803676	ENSG00000132199	18	18	666788	663918	2870	-0.348	0	25.3786	0.00226555	2.09041e-05	3.42978e-08
rs4077387	ILMN_1791119	ENSG00000130414	2	2	240549363	240548829	534	0.348	0	25.3584	6.1e-14	2.26807e-08	0.000338193
rs1110819	ILMN_2286514	ENSG00000163607	3	3	114208735	114192490	16245	0.347	0	25.3386	0.0128649	3.16469e-05	2.06907e-05
rs2070074	ILMN_1664912	ENSG00000137070	9	9	34639441	34643932	4491	-0.347	0	25.3043	2.02217e-10	4.81229e-08	0.234832
rs375555	ILMN_1717726	ENSG00000197251	6	6	33665718	33661861	3857	0.346	0	25.1798	0.000548251	1.69322e-05	NA
rs11618517	ILMN_1788457	ENSG00000125257	13	13	94472297	94470084	2213	0.346	0	25.1697	6.16408e-08	4.22387e-07	0.263556
rs1864207	ILMN_2207363	ENSG00000105404	19	19	47120606	47152681	32075	-0.346	0	25.1356	8.29816e-08	6.1154e-11	1.22e-10
rs2697971	ILMN_1779825	ENSG00000116731	1	1	14021027	13899322	121705	0.346	0	25.0857	0.00122342	0.00199418	0.0286448
rs6561575	ILMN_2043918	ENSG00000176124	13	13	49575611	49554378	21233	-0.345	0	25.0215	6.0523e-06	1.12148e-07	1.35071e-09
rs2890358	ILMN_1661627	ENSG00000162441	1	1	9950126	9911584	38542	-0.345	0	25.021	0	0	0
rs8178591	ILMN_1775587	ENSG00000178750	3	3	95164178	95215907	51729	-0.345	0	25.0057	3.27969e-08	1.04978e-09	NA
rs3118235	ILMN_1770940	ENSG00000039068	16	16	67290477	67328696	38219	0.345	0	24.9566	2.11101e-08	0	0.292371
rs17381821	ILMN_1790549	ENSG00000140391	15	15	75190531	75125387	65144	0.345	0	24.9197	0.000600478	0.163508	0.000126037
rs12530898	ILMN_2230577	ENSG00000154710	7	7	65188818	65843078	654260	-0.345	0	24.9153	3.07832e-10	2.05938e-09	NA
rs11942687	ILMN_1756572	ENSG00000173085	4	4	84364640	84404003	39363	-0.345	0	24.8966	7.85172e-09	1.8245e-11	5.57e-13
rs7400029	ILMN_2343273	ENSG00000184497	13	13	113611526	113599048	12478	-0.344	0	24.8381	0.0126469	0.636243	NA
rs6572494	ILMN_1871233	ENSG00000211857	14	14	22042881	22048165	5284	0.344	0	24.818	4.43e-13	1.47648e-09	NA
rs6460965	ILMN_1813561	ENSG00000006747	7	7	12571577	12576870	5293	0.344	0	24.7481	NA	NA	0.244516
rs3732604	ILMN_1760174	ENSG00000078070	3	3	184292837	184215702	77135	0.343	0	24.743	1.04032e-06	4.94834e-08	0.00794457
rs2159876	ILMN_1735275	ENSG00000196151	2	2	159807523	159800558	6965	-0.343	0	24.741	0.0144189	0.103651	0
rs4370912	ILMN_1675656	ENSG00000166387	11	11	7489803	7491627	1824	-0.343	0	24.7328	3.40953e-06	9.49019e-08	0.0107045
rs477549	ILMN_1776077	ENSG00000168066	11	11	64283655	64288654	4999	0.343	0	24.7203	0	2e-15	0.599603
rs6999483	ILMN_1749324	ENSG00000147647	8	8	105475096	105460829	14267	0.343	0	24.6803	0.000150645	0.120804	NA
rs2159776	ILMN_1746819	ENSG00000106804	9	9	122795980	122754437	41543	-0.343	0	24.6538	1.75974e-10	6.759e-12	0.0197935
rs3919457	ILMN_1779182	ENSG00000006042	17	17	28335064	28279041	56023	0.343	0	24.6222	0.136806	0.872711	NA
rs8066337	ILMN_1696254	ENSG00000167740	17	17	3994829	3993299	1530	0.342	0	24.5901	6.64615e-10	2.96137e-10	2.95958e-06
rs10991367	ILMN_2379560	ENSG00000081377	9	9	98293753	98298390	4637	0.342	0	24.5581	0.00162123	3.49012e-07	2.12226e-07
rs2303914	ILMN_1667977	ENSG00000115750	2	2	9901136	9890887	10249	-0.342	0	24.5474	2e-15	4.5661e-11	7.901e-12
CNVR299.5	ILMN_1713162	ENSG00000213366	1	1	110039160	110012194	26966	0.342	0	24.5399	NA	NA	NA
rs1545536	ILMN_1665428	ENSG00000104518	8	8	144714311	144711635	2676	-0.342	0	24.5062	2.12402e-09	1.51e-13	7.05e-13
rs565922	ILMN_2377829	ENSG00000188613	10	10	120793424	120779262	14162	0.342	0	24.4954	2.28083e-07	1.868e-07	0.000758357
rs4808136	ILMN_1736048	ENSG00000105656	19	19	18479866	18414475	65391	0.342	0	24.4936	0	0	0
rs7752856	ILMN_1664167	ENSG00000197498	6	6	111459704	111409984	49720	-0.342	0	24.4896	3.85487e-08	1.67768e-09	0.810104
rs2372897	ILMN_1731044	ENSG00000151364	11	11	77420473	77404409	16064	0.342	0	24.4556	5.86204e-06	6.85403e-06	0.000253389
rs10857614	ILMN_1676361	ENSG00000128805	10	10	49499988	49324085	175903	0.342	0	24.4501	0.000477312	0.00587759	0.00296306
rs1013306	ILMN_1708340	ENSG00000196730	9	9	89346960	89302616	44344	-0.341	0	24.3263	3.97282e-07	8.31295e-06	0.00588692
rs2453179	ILMN_1679666	ENSG00000161055	5	5	179875000	179949712	74712	0.341	0	24.3228	0.0586702	0.0314938	NA
rs1920321	ILMN_2211739	ENSG00000163406	3	3	123039940	123095977	56037	-0.34	0	24.2811	8.59415e-10	2.08663e-06	0.0890609
rs910616	ILMN_2072603	ENSG00000180992	6	6	44182953	44189353	6400	-0.34	0	24.2633	0	0	0
rs17822908	ILMN_1695386	ENSG00000108384	17	17	54156776	54124962	31814	0.34	0	24.2314	7.05953e-09	1.60689e-08	0
rs678250	ILMN_1745686	ENSG00000147324	8	8	8648192	8679409	31217	-0.34	0	24.2281	0.176481	0.00293995	3.30268e-07
rs797702	ILMN_1711988	ENSG00000184261	2	2	47801555	47601440	200115	-0.34	0	24.2257	0.00669476	0.0146665	NA
rs4602269	ILMN_1681591	ENSG00000196396	20	20	48605641	48560298	45343	0.34	0	24.2174	1.38606e-06	6.0011e-11	0.191367
rs138975	ILMN_1663113	ENSG00000100304	22	22	41924170	41892572	31598	0.34	0	24.1934	5.36512e-08	4.53937e-07	3.07179e-07
rs12601505	ILMN_1667043	ENSG00000141543	17	17	75739902	75723614	16288	0.339	0	24.1499	0.000182603	3.70825e-06	0.0282631
rs10085904	ILMN_1805590	ENSG00000128534	7	7	117622209	117611322	10887	0.339	0	24.1484	0	5.0049e-11	0.00832827
rs1130902	ILMN_1802456	ENSG00000129187	4	4	184049039	184048238	801	-0.339	0	24.1323	0.0170782	2.01959e-05	0.0201797
rs284660	ILMN_1735979	ENSG00000142046	19	19	46623923	46595544	28379	0.339	0	24.0887	0.0042762	8.28376e-05	1.58906e-05
rs2286955	ILMN_1654690	ENSG00000069998	22	22	16002266	15998411	3855	0.339	0	24.086	5e-15	7.9e-13	7.14917e-09
rs435148	ILMN_1746820	ENSG00000160505	19	19	61060759	61055199	5560	-0.339	0	24.0672	0.919142	0.518227	NA
rs4660226	ILMN_1655545	ENSG00000066185	1	1	42681434	42668675	12759	-0.339	0	24.0426	0	3.39e-13	1.138e-12
rs2074958	ILMN_2390114	ENSG00000065000	19	19	2061018	2051993	9025	-0.338	0	23.9916	3.6663e-09	2.56465e-05	1.43066e-08
rs4854516	ILMN_1777998	ENSG00000163219	2	2	68871327	68815471	55856	0.338	0	23.9907	0.0186618	0.000156726	1.30634e-09
rs6787500	ILMN_1654612	ENSG00000164048	3	3	48274442	48257600	16842	0.338	0	23.9821	6.35205e-10	5.34507e-09	4.74e-13
rs498432	ILMN_1767422	ENSG00000186184	13	13	27089894	27092903	3009	-0.338	0	23.9443	2.81419e-08	1.24931e-08	8.19453e-08
rs5742743	ILMN_1731619	ENSG00000129562	14	14	22125962	22103647	22315	0.338	0	23.9308	2.71458e-08	0.00120822	1.09793e-10
rs6080761	ILMN_2360784	ENSG00000125844	20	20	17577161	17542323	34838	0.338	0	23.9057	1e-15	1.69742e-10	0.260157
rs4130791	ILMN_2140700	ENSG00000179979	4	4	1404683	1378152	26531	0.338	0	23.8998	6.135e-11	5.74322e-08	5.92909e-09
rs7110437	ILMN_2094106	ENSG00000149084	11	11	43737128	43658719	78409	0.338	0	23.8906	1.10077e-08	6.52704e-07	8.6e-14
rs2240152	ILMN_1694479	ENSG00000065268	19	19	943902	935328	8574	0.338	0	23.8736	0	0	0
rs12160750	ILMN_1724437	ENSG00000100116	22	22	36528999	36533858	4859	-0.337	0	23.81	2.67244e-08	1.31894e-10	0
rs12194966	ILMN_1778677	ENSG00000124532	6	6	24545589	24511132	34457	0.337	0	23.7796	3e-15	3.8994e-11	0.00425642
rs2076334	ILMN_1742382	ENSG00000117016	1	1	40866906	40858939	7967	0.337	0	23.7235	0.0035924	0.0327871	0.000724669
rs4239252	ILMN_2098126	ENSG00000161570	17	17	31187677	31222608	34931	-0.336	0	23.6902	9.37559e-06	0.000519527	1.2585e-08
rs2590838	ILMN_1790659	ENSG00000163938	3	3	52597125	52694976	97851	-0.336	0	23.6036	1.20258e-09	3.4e-14	0.419786
rs11588189	ILMN_1777982	ENSG00000158773	1	1	159286244	159275665	10579	-0.336	0	23.5972	9.09233e-08	1.78439e-09	0.778002
rs5883	ILMN_1681882	ENSG00000087237	16	16	55564853	55553263	11590	-0.335	0	23.5567	0.00475044	0.00651259	9.55412e-06
rs11123902	ILMN_1772131	ENSG00000115590	2	2	101977073	101974738	2335	0.335	0	23.4919	9.75984e-05	2.66235e-06	3.23189e-06
rs6570228	ILMN_1755077	ENSG00000051620	6	6	138732787	138767029	34242	-0.335	0	23.4629	0.00087248	1.00445e-06	0
rs4820023	ILMN_1740572	ENSG00000185339	22	22	29360780	29333139	27641	0.334	0	23.3847	0.00310584	0.00103665	0.00143265
rs1760928	ILMN_2172174	ENSG00000198805	14	14	20025534	19992539	32995	0.334	0	23.3446	2.07892e-07	0.000428745	1.29409e-06
rs2743439	ILMN_1756590	ENSG00000198641	20	20	43433049	43423991	9058	-0.334	0	23.3251	0	4.81261e-07	NA
rs11244678	ILMN_1713688	ENSG00000089876	10	10	127544523	127514896	29627	0.334	0	23.3238	1.7e-14	2.1186e-11	0
rs12870	ILMN_2332990	ENSG00000184047	12	12	121258772	121258163	609	-0.334	0	23.3216	0	1e-15	0.984587
rs9606235	ILMN_1694223	ENSG00000128191	22	22	18449171	18447814	1357	0.334	0	23.3179	6.0888e-11	1.38455e-07	0.467932
rs593690	ILMN_1792072	ENSG00000196371	11	11	93976867	93916775	60092	-0.333	0	23.2692	0	0	0
rs4821599	ILMN_1729288	ENSG00000133466	22	22	35930508	35906152	24356	-0.333	0	23.2116	4.62565e-07	6.83723e-06	1.34387e-10
rs7183814	ILMN_1711459	ENSG00000166946	15	15	41316921	41264832	52089	0.333	0	23.2062	0	0	0.0246414
rs7146561	ILMN_1763433	ENSG00000100505	14	14	50678638	50511738	166900	-0.333	0	23.1719	6.38052e-06	2.6688e-07	4.68e-13
rs6431262	ILMN_1725707	ENSG00000085978	2	2	233864275	233825057	39218	-0.332	0	23.1417	0.103351	0.219014	0.608668
rs1798192	ILMN_1677693	ENSG00000182782	12	12	121766720	121752692	14028	0.332	0	23.1343	0.129181	0.0152609	1.342e-12
rs1445498	ILMN_2336609	ENSG00000137501	11	11	85204337	85082915	121422	-0.332	0	23.122	0	8.8e-14	5.21e-13
rs1471132	ILMN_1731745	ENSG00000171840	12	12	621568	543724	77844	0.332	0	23.1013	3.35704e-08	2.07425e-09	0.0014873
rs11942687	ILMN_2093343	ENSG00000145287	4	4	84364640	84230239	134401	-0.332	0	23.0942	2.48019e-07	3.53557e-09	1.39e-13
rs2361710	ILMN_2410783	ENSG00000171298	17	17	75726471	75689950	36521	-0.331	0	23.0054	6.63541e-06	2.17193e-09	1.75775e-08
rs4899502	ILMN_1797055	ENSG00000205659	14	14	73739645	73621419	118226	-0.331	0	23.0045	4.10688e-08	1.26599e-10	0.0258838
rs17785248	ILMN_1694603	ENSG00000173473	3	3	47647918	47602391	45527	-0.331	0	22.991	0.168234	0.386283	0.166971
rs7677004	ILMN_1765773	ENSG00000197057	4	4	36005537	35959639	45898	0.331	0	22.9693	0.0438287	2.93512e-05	0.000200566
rs9822821	ILMN_1789505	ENSG00000150995	3	3	4439513	4510034	70521	0.331	0	22.9395	0.24132	0.100324	0.535996
rs10757565	ILMN_2361862	ENSG00000147852	9	9	2570420	2611793	41373	0.331	0	22.9151	9.26177e-06	0.000590409	1.352e-05
rs2340769	ILMN_1814221	ENSG00000171246	17	17	76369865	76055228	314637	0.331	0	22.8959	0.00367418	0.0249951	0.00227706
rs797989	ILMN_1660582	ENSG00000005156	17	17	30438870	30331651	107219	-0.331	0	22.8924	0	0	1.02675e-09
rs12905371	ILMN_1718129	ENSG00000137764	15	15	65632983	65622075	10908	0.33	0	22.8592	0.000342225	0.000630054	0.00283068
rs34322	ILMN_1723522	ENSG00000178878	12	12	12770836	12770130	706	0.33	0	22.8469	0	0	6.94975e-10
rs10840246	ILMN_1674399	ENSG00000166478	11	11	9458059	9438645	19414	-0.33	0	22.8398	2.4e-14	7e-15	1.40729e-06
rs175512	ILMN_1693107	ENSG00000119684	14	14	74593134	74550220	42914	-0.33	0	22.8284	0	0	0.000232972
rs9850918	ILMN_1719695	ENSG00000144802	3	3	103149536	103029527	120009	-0.33	0	22.7839	2.18077e-06	1.30284e-06	0.0091519
rs1299525	ILMN_1696360	ENSG00000164733	8	8	11759533	11737442	22091	0.33	0	22.7341	0.00478032	1.74376e-07	0.108928
rs6689998	ILMN_1843198	ENSG00000162433	1	1	65412366	65385820	26546	0.33	0	22.7324	1.96787e-07	1.73571e-10	0.0012315
rs1892721	ILMN_1678690	ENSG00000100024	22	22	23249328	23221251	28077	-0.329	0	22.7144	0.0106172	0.000269014	0.27323
rs9858335	ILMN_2325347	ENSG00000169255	3	3	162242839	162284365	41526	0.329	0	22.7022	1.47971e-05	9.91059e-07	3.62161e-07
rs1316607	ILMN_1755589	ENSG00000066084	12	12	49329156	49185035	144121	-0.329	0	22.7015	1.26798e-08	3.66811e-06	0
rs10828975	ILMN_2120022	ENSG00000165997	10	10	18926266	18988319	62053	-0.329	0	22.6712	0.00217092	4.43988e-06	0.000140594
rs12973620	ILMN_2372200	ENSG00000083828	19	19	62941454	62972837	31383	0.329	0	22.6656	2.94829e-06	1.00133e-06	5.6654e-11
rs2318104	ILMN_1677793	ENSG00000083454	17	17	3544766	3522497	22269	-0.329	0	22.6423	1.08443e-06	8.69401e-07	6.58397e-05
rs1009176	ILMN_1768820	ENSG00000140459	15	15	72390536	72417153	26617	0.329	0	22.6266	0.000212147	0.0053766	0.0181545
rs11167280	ILMN_2372011	ENSG00000171222	20	20	34023939	34004960	18979	-0.329	0	22.5879	0.231787	6.80381e-06	0.00120741
rs1682809	ILMN_1784737	ENSG00000125910	19	19	3116894	3129766	12872	0.328	0	22.574	3.54918e-10	3.1575e-11	2.84042e-09
rs6080761	ILMN_1706426	ENSG00000125868	20	20	17577161	17498599	78562	0.328	0	22.5357	0	0	4.44944e-08
rs1126452	ILMN_1709237	ENSG00000120915	8	8	27457880	27404562	53318	-0.328	0	22.5113	0	1.14e-13	4.8e-14
rs6502047	ILMN_1681437	ENSG00000169738	17	17	77587314	77587046	268	0.328	0	22.4862	NA	NA	1.8e-14
rs12819431	ILMN_2367638	ENSG00000110931	12	12	120165169	120159880	5289	-0.328	0	22.4849	0	0	0.463631
rs4930155	ILMN_1772208	ENSG00000168071	11	11	63873859	63864271	9588	0.328	0	22.4688	0	0	0.0379188
rs3759601	ILMN_1712748	ENSG00000100744	14	14	95847220	95899616	52396	0.328	0	22.4663	5.673e-12	5.05198e-06	0
rs4788837	ILMN_1693552	ENSG00000167851	17	17	69977813	69974117	3696	0.327	0	22.4092	0.932766	0.839221	0.0162464
rs9526795	ILMN_1762327	ENSG00000102796	13	13	51239181	51240132	951	0.327	0	22.3901	4.6905e-11	5.14618e-10	0.329804
rs3746358	ILMN_1666776	ENSG00000075043	20	20	61551089	61507986	43103	0.327	0	22.3726	0.00205398	0.00200132	1.90159e-08
rs2239705	ILMN_1654541	ENSG00000213760	6	6	31621380	31620218	1162	0.327	0	22.3691	1.16164e-07	2.17262e-05	0.720822
rs17834627	ILMN_1753515	ENSG00000167720	17	17	2145641	2153998	8357	-0.327	0	22.3683	6.4904e-11	9.539e-12	1.01331e-09
rs10815220	ILMN_1709043	ENSG00000107020	9	9	5415846	5347973	67873	0.326	0	22.2274	1.53028e-05	0.014242	0.0237272
rs2427267	ILMN_1701962	ENSG00000101182	20	20	60162161	60145186	16975	0.326	0	22.2112	0.00310577	8.9041e-06	0.0779427
rs10773819	ILMN_1747775	ENSG00000111450	12	12	129844974	129840102	4872	0.326	0	22.2086	1e-15	3.738e-12	0.209124
rs6580779	ILMN_1745034	ENSG00000110911	12	12	49706430	49661776	44654	-0.326	0	22.1996	0.00264985	1.92845e-05	0.0993482
rs17548596	ILMN_1752520	ENSG00000172716	17	17	30725602	30701437	24165	0.326	0	22.192	9.19356e-05	0.0234718	3.34492e-07
rs11618507	ILMN_1683859	ENSG00000139514	13	13	29070750	28981552	89198	0.325	0	22.1478	0.0473715	1.33524e-05	2.68884e-06
rs12222956	ILMN_1673773	ENSG00000110328	11	11	11592949	11248997	343952	0.324	0	22.0158	1.305e-11	5.3582e-11	6.337e-12
rs174538	ILMN_1786759	ENSG00000134825	11	11	61316656	61313179	3477	0.324	0	22.0094	0.00315281	7.62996e-06	0.220861
rs16915992	ILMN_2261882	ENSG00000136813	9	9	113162583	113162793	210	0.324	0	21.9961	2.3759e-06	0.0218626	NA
rs16950058	ILMN_1657868	ENSG00000089163	12	12	119234899	119224546	10353	-0.324	0	21.9799	1.1e-13	3.11353e-09	2e-15
rs17813964	ILMN_1717337	ENSG00000136536	2	2	160307962	160277246	30716	0.324	0	21.9503	0.00250085	3.1494e-07	0.362484
rs2941401	ILMN_1792076	ENSG00000124496	6	6	42567095	42300647	266448	0.324	0	21.9378	1.3e-14	5.81e-13	2.4363e-09
rs11995759	ILMN_1790797	ENSG00000160948	8	8	145572801	145619808	47007	-0.324	0	21.9355	1.08566e-05	1.06285e-07	3.39e-13
rs7639791	ILMN_1698179	ENSG00000144834	3	3	113202019	113200276	1743	-0.324	0	21.9183	9.45149e-05	0.00247201	NA
rs750162	ILMN_1705663	ENSG00000104093	15	15	49694444	49527229	167215	0.323	0	21.8791	1.25663e-09	6.37505e-08	4.8932e-09
rs1735169	ILMN_2300396	ENSG00000170619	8	8	146037857	146046356	8499	0.323	0	21.8395	1.08101e-08	8.81079e-05	0.765995
rs667543	ILMN_1740927	ENSG00000214113	6	6	5053389	5053653	264	0.323	0	21.7933	4.89477e-07	1.01195e-05	0.00701521
rs11227678	ILMN_2089167	ENSG00000173156	11	11	66599044	66580897	18147	-0.323	0	21.7813	0.000116212	0.000679348	NA
rs10492098	ILMN_1753665	ENSG00000111215	12	12	10927249	10889717	37532	-0.322	0	21.7321	0	3e-15	0
rs1264456	ILMN_1765258	ENSG00000204592	6	6	30570062	30565288	4774	-0.322	0	21.7107	1.45163e-06	4.94599e-05	NA
CNVR7696.1	ILMN_1792363	ENSG00000167749	19	19	56099118	56101420	2302	-0.322	0	21.7091	NA	NA	NA
rs16832884	ILMN_2323366	ENSG00000143252	1	1	159605083	159550790	54293	0.322	0	21.7083	5.8677e-06	4.2353e-06	0.546227
rs2186350	ILMN_1784766	ENSG00000160294	21	21	46641380	46479475	161905	-0.322	0	21.6632	2.16753e-10	1.92306e-08	0.0354041
rs11667371	ILMN_1661299	ENSG00000104953	19	19	2927723	2927853	130	0.321	0	21.6094	2.69044e-10	1.74e-13	0
rs3806514	ILMN_1712751	ENSG00000084754	2	2	26320275	26267009	53266	0.321	0	21.5939	1.47232e-09	2.21369e-08	3.12574e-09
rs11242465	ILMN_1688730	ENSG00000170464	5	5	138790203	138775283	14920	-0.321	0	21.5904	4.48402e-05	1.88272e-05	0.00822483
rs10814535	ILMN_1664798	ENSG00000137106	9	9	37408934	37412663	3729	-0.321	0	21.5543	7.01357e-08	8.36285e-08	1.15101e-07
rs10134537	ILMN_1807206	ENSG00000157379	14	14	23830603	23829646	957	-0.321	0	21.549	6.58327e-06	3.02875e-07	3.89081e-08
rs4383632	ILMN_1808636	ENSG00000138709	4	4	129312729	129201953	110776	0.321	0	21.5059	NA	NA	0.923118
rs7656480	ILMN_1685540	ENSG00000138771	4	4	77793217	77575277	217940	-0.321	0	21.4861	1.188e-12	2.1541e-08	0.00131771
rs3752606	ILMN_2386008	ENSG00000197965	1	1	166025407	165957826	67581	0.32	0	21.4326	NA	NA	0.842692
rs10147856	ILMN_1785891	ENSG00000184304	14	14	29386883	29115436	271447	-0.32	0	21.4218	4.69213e-08	2.18e-13	NA
rs977004	ILMN_2397750	ENSG00000116679	1	1	183611386	183532147	79239	-0.32	0	21.4185	1.07956e-06	3.67824e-05	1.55311e-10
rs8048583	ILMN_1685009	ENSG00000169896	16	16	31187036	31176008	11028	-0.32	0	21.401	0.225492	0.37265	0.0590326
rs2158460	ILMN_1766245	ENSG00000213246	17	17	53787360	53777538	9822	0.32	0	21.3968	2.50572e-06	9.09866e-06	4.38274e-07
rs6775814	ILMN_2138249	ENSG00000188086	3	3	46762692	46758586	4106	0.319	0	21.3452	0.117668	0.697476	NA
rs1533736	ILMN_1764415	ENSG00000196967	19	19	42346815	42289479	57336	0.319	0	21.3371	1.05598e-05	0.00245306	6.45778e-05
rs7941732	ILMN_1660844	ENSG00000149262	11	11	77360544	77267416	93128	0.319	0	21.2757	NA	NA	1.16027e-05
rs821166	ILMN_1684628	ENSG00000184939	16	16	67135981	67130715	5266	-0.318	0	21.205	0	4.589e-12	0.168314
rs1048687	ILMN_1773407	ENSG00000182831	16	16	9120487	9093038	27449	-0.318	0	21.1891	1.5e-14	9.7e-13	0.0634228
rs13066342	ILMN_1700143	ENSG00000114541	3	3	69451985	69301836	150149	0.318	0	21.1759	3.69975e-06	1.038e-12	0.540306
rs16940462	ILMN_1667716	ENSG00000091947	17	17	39463891	39444085	19806	0.318	0	21.165	1.29564e-06	1.51192e-05	1.15869e-06
rs7154788	ILMN_2299843	ENSG00000125375	14	14	49867786	49848797	18989	0.318	0	21.1458	5.54794e-09	3.34636e-06	0.0249772
rs802684	ILMN_1676891	ENSG00000155111	6	6	111230757	111037874	192883	0.318	0	21.1276	4.3093e-06	0.00365984	0.236309
rs636987	ILMN_1681135	ENSG00000158480	20	20	47957694	47953338	4356	0.318	0	21.0955	1.3517e-05	1.28294e-07	0.00110825
rs11149840	ILMN_1657139	ENSG00000065457	16	16	74138660	74190499	51839	-0.318	0	21.0915	2.83792e-10	2.47886e-08	0.00021374
rs304500	ILMN_1707695	ENSG00000185745	10	10	91139542	91142302	2760	-0.317	0	21.0393	0.000309565	0.0228893	0.0521128
rs8107548	ILMN_1682781	ENSG00000074219	19	19	54562454	54535669	26785	-0.317	0	20.9915	0.00218178	0.00564545	3.44132e-05
rs1809963	ILMN_1698367	ENSG00000066294	1	1	158849172	158782419	66753	-0.317	0	20.9908	3.83211e-05	3.85323e-06	0.00341996
rs17053762	ILMN_1653612	ENSG00000104756	8	8	25379157	25341283	37874	0.317	0	20.9563	6.63399e-09	1.59784e-06	0.800423
rs12338361	ILMN_2138765	ENSG00000147872	9	9	19101636	19105760	4124	0.317	0	20.9506	1.60601e-05	0.000189481	0.000247818
rs10800133	ILMN_1761804	ENSG00000143149	1	1	163931645	163898073	33572	-0.316	0	20.9335	0.364682	0.38945	1.67492e-05
rs11135738	ILMN_1806304	ENSG00000197217	8	8	23365419	23299386	66033	-0.316	0	20.9175	2.05109e-05	1.52274e-08	0.0126417
rs6465402	ILMN_1782419	ENSG00000127920	7	7	93542144	93388952	153192	-0.316	0	20.876	2.575e-12	4.77275e-07	0.00069234
rs12077397	ILMN_1692896	ENSG00000081692	1	1	226007360	225985549	21811	-0.316	0	20.8703	3.47435e-10	9.29494e-08	0.0907518
rs4969384	ILMN_1705922	ENSG00000175866	17	17	76680244	76623546	56698	-0.316	0	20.8364	8.81046e-05	0.00120008	3.42146e-10
rs285727	ILMN_1652797	ENSG00000185442	15	15	91025895	90961682	64213	-0.316	0	20.828	9.9692e-11	1.10859e-06	1.2971e-07
rs1861351	ILMN_1756999	ENSG00000103479	16	16	52090727	52025862	64865	0.315	0	20.791	2.02688e-05	0.000165913	3.34113e-06
rs1209475	ILMN_2129388	ENSG00000107771	10	10	86248338	86078322	170016	0.315	0	20.7894	1.68305e-08	1.94638e-10	2.81215e-06
rs7756812	ILMN_2148847	ENSG00000135334	6	6	88567922	88441696	126226	0.315	0	20.7765	0.00301625	5.42171e-05	6.46212e-08
rs1808192	ILMN_1808846	ENSG00000198933	17	17	43149704	43127629	22075	0.315	0	20.7742	3e-15	0	0
rs6487582	ILMN_1803995	ENSG00000064115	12	12	27006661	27017528	10867	-0.315	0	20.7224	5.3439e-11	8.29019e-08	0.000200073
rs8031145	ILMN_1815479	ENSG00000182117	15	15	32408672	32421217	12545	0.315	0	20.7222	0.017294	0.0447514	0.00204009
rs1868844	ILMN_1810235	ENSG00000171142	2	2	46622062	46592494	29568	0.315	0	20.7111	5.949e-12	3.0909e-11	NA
rs3758354	ILMN_2184184	ENSG00000135046	9	9	74954384	74956601	2217	-0.315	0	20.7099	3.70197e-10	7.92265e-08	0.0790608
rs1675380	ILMN_1664922	ENSG00000136068	3	3	57919546	57969167	49621	-0.314	0	20.6641	0.00169559	2.89972e-05	6.09039e-06
rs11065145	ILMN_1770936	ENSG00000110871	12	12	119431801	119425466	6335	-0.314	0	20.6299	1.73001e-05	7.23929e-06	0.010547
rs1238357	ILMN_1803850	ENSG00000099282	10	10	70938294	70881232	57062	-0.314	0	20.6287	5.06829e-06	8.87912e-09	3.39118e-09
rs2410447	ILMN_1684054	ENSG00000104763	8	8	17967426	17958214	9212	-0.314	0	20.5859	NA	NA	0.144255
rs6944575	ILMN_1674498	ENSG00000188732	7	7	23788390	23686274	102116	-0.314	0	20.5695	0.00238007	0.000303313	0.187818
rs2857997	ILMN_1733581	ENSG00000103148	16	16	125101	74273	50828	-0.314	0	20.5677	NA	NA	1.95791e-07
rs747973	ILMN_1717129	ENSG00000214725	16	16	29782741	29782656	85	0.314	0	20.5531	NA	NA	NA
rs7222840	ILMN_1671237	ENSG00000167083	17	17	44635913	44638596	2683	-0.314	0	20.553	1.03986e-08	1.83333e-05	7.58666e-06
rs2834158	ILMN_1791057	ENSG00000159110	21	21	33539082	33524101	14981	0.313	0	20.5098	0.000166541	4.49087e-08	9.97252e-05
rs1749147	ILMN_1810423	ENSG00000124787	6	6	4947735	4940280	7455	0.313	0	20.422	1.3504e-06	2.0359e-07	9.12354e-10
rs17281633	ILMN_1774800	ENSG00000163389	3	3	120622644	120670489	47845	0.312	0	20.4002	0.000454253	4.92691e-09	0
rs17015767	ILMN_1799575	ENSG00000142224	1	1	205018020	205038838	20818	0.312	0	20.3789	1.3122e-11	7.54e-12	5.25e-13
rs2657621	ILMN_1673899	ENSG00000167695	17	17	581829	582597	768	-0.312	0	20.3593	7.14947e-10	1.32526e-05	5.0211e-05
rs2273770	ILMN_1742456	ENSG00000134996	9	9	76945288	76893275	52013	0.312	0	20.3573	3.05321e-09	2.20282e-10	0.985272
rs1298962	ILMN_1674063	ENSG00000111335	12	12	111903232	111900657	2575	0.312	0	20.3337	0.0020658	0.000200393	0.0688212
CNVR8120.1	ILMN_1718633	ENSG00000100068	22	22	24104012	24077424	26588	0.312	0	20.3217	NA	NA	NA
rs10753517	ILMN_1738572	ENSG00000090686	1	1	21935735	21877378	58357	0.312	0	20.3132	0	0	6.09026e-08
rs529858	ILMN_1682034	ENSG00000135547	6	6	126179616	126110503	69113	0.311	0	20.2597	0.018899	0.00172624	NA
rs4247354	ILMN_1778010	ENSG00000008517	16	16	3071663	3055314	16349	0.311	0	20.2072	0.0692718	0.141896	NA
rs17272700	ILMN_2091221	ENSG00000104804	19	19	54083581	54076041	7540	0.311	0	20.2027	1.51356e-06	0.00879974	0
rs2005219	ILMN_2402341	ENSG00000102882	16	16	30048758	30032928	15830	-0.311	0	20.1877	2.468e-09	3.767e-12	0.000136584
rs10732706	ILMN_1749553	ENSG00000054179	9	9	139046780	139062374	15594	-0.311	0	20.1875	0.000343014	6.63256e-06	1.98917e-08
rs165607	ILMN_1705153	ENSG00000100285	22	22	28207416	28206219	1197	-0.31	0	20.1398	1.46772e-05	0.0064372	0.0657879
rs388685	ILMN_1682227	ENSG00000176222	19	19	49110519	49068359	42160	-0.31	0	20.1294	7.5131e-08	7.3565e-05	0
rs12648342	ILMN_1663793	ENSG00000109684	4	4	10368026	10100424	267602	0.31	0	20.1097	1.93956e-05	6.88803e-08	5.50992e-06
rs2290183	ILMN_1766814	ENSG00000166548	16	16	65171341	65100853	70488	0.31	0	20.1045	1.95023e-05	0.00356172	9.38297e-07
rs10762256	ILMN_1750008	ENSG00000156502	10	10	70542186	70609999	67813	-0.31	0	20.083	0.197433	0.0833662	0.148586
rs2272587	ILMN_1704290	ENSG00000100596	14	14	77093271	77043025	50246	0.31	0	20.0819	3.57118e-10	3.79365e-08	0
rs1043845	ILMN_1667857	ENSG00000139405	12	12	112114331	112107926	6405	-0.31	0	20.0378	0.205695	3.49334e-05	0.0106428
rs11658877	ILMN_1682761	ENSG00000161929	17	17	5013039	5052980	39941	0.31	0	20.0262	NA	NA	1.42154e-06
rs4342945	ILMN_1778587	ENSG00000175470	10	10	133601646	133597950	3696	0.309	0	20.0104	0.00333148	0.00395679	0.372444
rs2018721	ILMN_1751075	ENSG00000185917	21	21	36344835	36328709	16126	0.309	0	19.996	3.3427e-11	3.57941e-06	0.0615611
rs1935067	ILMN_1681301	ENSG00000163568	1	1	157316726	157298665	18061	-0.309	0	19.9929	1.549e-12	4.70102e-07	8.5371e-11
rs2235107	ILMN_1803392	ENSG00000213977	17	17	3514209	3512939	1270	-0.309	0	19.9924	1.31692e-10	1.94819e-05	0.000133284
rs2154501	ILMN_1754656	ENSG00000166984	21	21	32848321	32870733	22412	-0.309	0	19.9811	NA	NA	NA
rs1130741	ILMN_1761262	ENSG00000178802	15	15	72976982	72969450	7532	-0.309	0	19.9773	6.40227e-08	0.00050996	4.55561e-08
rs11264341	ILMN_1756992	ENSG00000185499	1	1	153418116	153424924	6808	-0.309	0	19.9769	0.00269037	4.33743e-06	0.444618
rs4786501	ILMN_1815812	ENSG00000089486	16	16	4476165	4500677	24512	-0.309	0	19.9069	1e-15	0	0
rs11777811	ILMN_2218450	ENSG00000175324	8	8	38340624	38140018	200606	-0.309	0	19.9058	0.000113544	4.13786e-05	0.0471874
rs4583306	ILMN_1683694	ENSG00000108576	17	17	25562840	25545463	17377	0.308	0	19.8634	0.00621349	0.164857	0.995017
rs6816903	ILMN_2390544	ENSG00000109794	4	4	187337377	187302989	34388	-0.308	0	19.8576	8.51555e-08	3.13801e-09	0.00131103
rs7622842	ILMN_1798826	ENSG00000131368	3	3	15018708	15065024	46316	-0.308	0	19.8541	4.52503e-06	3.26742e-06	0.768209
rs2299691	ILMN_1803686	ENSG00000196839	20	20	42705751	42681578	24173	0.308	0	19.847	0.853854	0.712685	6.03284e-05
rs11177855	ILMN_1787199	ENSG00000166268	12	12	68474876	68616003	141127	0.308	0	19.8457	0	0	NA
CNVR3485.1	ILMN_1809101	ENSG00000157214	7	7	89649459	89678936	29477	-0.308	0	19.818	NA	NA	NA
rs838713	ILMN_1735301	ENSG00000077044	2	2	233954633	233927892	26741	-0.308	0	19.7983	0.217482	0.00151504	1.34059e-07
rs854767	ILMN_1810531	ENSG00000108591	17	17	17958987	17931964	27023	0.308	0	19.7899	7.8243e-06	0.000395461	0.047472
rs2140578	ILMN_1694671	ENSG00000178381	7	7	1180528	1158233	22295	-0.308	0	19.7896	0	0	0
rs2083364	ILMN_1783728	ENSG00000136270	7	7	45104283	45106225	1942	-0.308	0	19.769	1.53777e-08	2.52144e-06	5.93303e-07
rs2028265	ILMN_1773200	ENSG00000103540	16	16	19475529	19442709	32820	-0.308	0	19.7653	0.000868371	5.68267e-08	1.265e-12
rs2676403	ILMN_1725683	ENSG00000172728	8	8	33467541	33347884	119657	0.308	0	19.764	0	0	0
rs2432554	ILMN_1723843	ENSG00000070770	16	16	56809745	56749320	60425	0.307	0	19.7465	4e-15	0	7.518e-12
rs4729567	ILMN_1779512	ENSG00000221838	7	7	99475177	99537066	61889	-0.307	0	19.6982	NA	NA	9.91833e-07
rs7150	ILMN_1713006	ENSG00000099804	19	19	492684	482733	9951	-0.307	0	19.6977	NA	NA	2.65587e-05
rs8702	ILMN_2197030	ENSG00000100711	14	14	103222104	103251898	29794	-0.307	0	19.6802	0.0175999	0.00860362	0.00654785
rs11923253	ILMN_1739274	ENSG00000168291	3	3	58352031	58388398	36367	-0.307	0	19.6718	0.000144376	0.0398737	0.373561
rs2749530	ILMN_2377385	ENSG00000170054	14	14	93886051	93998813	112762	0.307	0	19.6687	0.0643359	0.0598843	0.430106
rs4270584	ILMN_1673370	ENSG00000118564	4	4	15209896	15215252	5356	-0.306	0	19.5965	0	0	0.0115388
rs1052270	ILMN_1736911	ENSG00000136842	9	9	99315244	99303742	11502	-0.306	0	19.5935	4.28e-13	6.634e-12	0
rs2584624	ILMN_1811692	ENSG00000108592	17	17	59258277	59250527	7750	-0.306	0	19.5911	1.40378e-08	1.70812e-08	0
rs727588	ILMN_1677200	ENSG00000055163	5	5	156631706	156625669	6037	0.306	0	19.5888	1.71106e-06	4.30308e-05	1.72477e-07
rs4903544	ILMN_1788347	ENSG00000198894	14	14	76666150	76634331	31819	0.306	0	19.5505	2.1e-14	1.9109e-11	9.56817e-10
rs1018866	ILMN_1805999	ENSG00000176658	17	17	27853776	27843741	10035	-0.306	0	19.5466	7.98334e-06	3.84403e-05	1.02612e-09
rs7912400	ILMN_1760530	ENSG00000196072	10	10	101992667	102023703	31036	0.306	0	19.5365	7.02e-13	3.61512e-09	2.05703e-06
rs4705938	ILMN_1699357	ENSG00000197375	5	5	131721975	131733343	11368	-0.305	0	19.4841	7.541e-12	5.60758e-09	0.0020761
rs4680816	ILMN_1675979	ENSG00000144642	3	3	29300253	29297947	2306	-0.305	0	19.4666	1.51595e-09	6.30638e-05	0
rs1977447	ILMN_1729123	ENSG00000119383	9	9	130908016	130913050	5034	0.305	0	19.4665	0.136743	0.503134	0.0269617
rs6088732	ILMN_1711909	ENSG00000088298	20	20	33207794	33166842	40952	0.305	0	19.4086	0.0029205	0.0134409	0.000247589
rs3824809	ILMN_1752199	ENSG00000107902	10	10	126175696	126140377	35319	0.305	0	19.3939	0.0297015	0.0138942	0.00465361
rs13445	ILMN_1669905	ENSG00000172795	5	5	112383806	112340332	43474	-0.304	0	19.3724	0.129398	0.179803	0.135738
rs2293786	ILMN_1777663	ENSG00000077097	3	3	25641488	25614494	26994	-0.304	0	19.3625	1.13302e-08	0.000336093	2.93292e-08
rs9906760	ILMN_1814465	ENSG00000132388	17	17	4225583	4119261	106322	-0.304	0	19.3434	0.182656	0.0730781	1.02718e-07
rs11205911	ILMN_1722845	ENSG00000169213	1	1	52168899	52157425	11474	0.304	0	19.327	0.00107255	0.000964154	0.165858
rs7306456	ILMN_1653687	ENSG00000182870	12	12	131269170	131246873	22297	-0.304	0	19.3229	1.00602e-07	6.11667e-07	NA
rs7991266	ILMN_2339796	ENSG00000130177	13	13	114060256	114018464	41792	-0.304	0	19.3098	6.17696e-09	9.63558e-09	0
rs17036156	ILMN_1725169	ENSG00000138785	4	4	106882682	106823233	59449	0.304	0	19.264	3.28415e-06	0.0105917	6.00905e-05
rs2277547	ILMN_2211790	ENSG00000136378	15	15	76869485	76838601	30884	-0.304	0	19.2604	6.59e-13	4.29664e-09	0
rs2304371	ILMN_2046073	ENSG00000115850	2	2	136278026	136261885	16141	0.303	0	19.21	0.00260662	0.0115637	0.063168
rs11101707	ILMN_1718132	ENSG00000127884	10	10	135025833	135025980	147	-0.303	0	19.2085	0.134926	0.00142575	1.20555e-06
rs7207464	ILMN_1676731	ENSG00000168597	17	17	39600558	39608880	8322	0.303	0	19.2072	0.000210998	3.99902e-08	5.75587e-08
rs797211	ILMN_1660451	ENSG00000133121	13	13	32655051	32575307	79744	0.303	0	19.1981	0.00178339	0.0185266	2.55261e-06
rs2076198	ILMN_1809883	ENSG00000100147	22	22	40259120	40526624	267504	-0.303	0	19.164	1.07347e-09	3.479e-11	1.67e-13
rs13173064	ILMN_2098616	ENSG00000177721	5	5	43038579	43075258	36679	0.303	0	19.1479	0.00483342	0.0177262	0.0794074
rs7568481	ILMN_1662417	ENSG00000138095	2	2	43998877	43968391	30486	-0.303	0	19.1433	5.90279e-09	0.000145601	4.19878e-08
rs1138417	ILMN_1699631	ENSG00000160844	7	7	99645081	99636219	8862	0.303	0	19.127	0	1.856e-12	NA
rs2443520	ILMN_1681984	ENSG00000164574	5	5	153621697	153550488	71209	0.303	0	19.1237	1.08024e-10	3.01092e-06	7.89428e-10
rs2585266	ILMN_1721727	ENSG00000129204	17	17	5154114	4960457	193657	-0.302	0	19.0883	1.05841e-07	6.905e-12	2.49589e-05
rs10890191	ILMN_1706664	ENSG00000177181	1	1	42629035	42619064	9971	-0.302	0	19.0806	3.72519e-06	8.43944e-06	0
rs11700505	ILMN_1675038	ENSG00000160310	21	21	46910996	46879955	31041	-0.302	0	19.0279	0.00667766	0.0154083	1.9912e-07
rs4151672	ILMN_1726990	ENSG00000204348	6	6	32027808	32045566	17758	0.302	0	18.9946	1.09957e-10	5.841e-12	2.08229e-05
rs7218534	ILMN_2334693	ENSG00000141562	17	17	78009269	78009349	80	-0.301	0	18.993	2.6982e-06	7.43391e-07	0
rs7164321	ILMN_1724207	ENSG00000128928	15	15	38462620	38484978	22358	0.301	0	18.9363	1.29406e-09	0	0.000455972
rs11726794	ILMN_1810225	ENSG00000163945	4	4	1375500	1331054	44446	0.301	0	18.9292	0.000840625	0.000195934	0.00099492
rs1375204	ILMN_1790978	ENSG00000197548	3	3	11362715	11289083	73632	0.301	0	18.9104	4.48029e-05	1.23586e-05	0.48762
rs2070203	ILMN_1670218	ENSG00000157344	16	16	68861080	68838182	22898	-0.301	0	18.8988	0.493069	0.135728	NA
rs161557	ILMN_1709173	ENSG00000158497	5	5	143180245	143171919	8326	0.301	0	18.8944	2.69077e-09	5.33165e-10	2.07835e-08
rs3747815	ILMN_1726466	ENSG00000119431	9	9	115177493	115175521	1972	0.3	0	18.8404	0.00174708	0.0119492	0.000720047
rs6440685	ILMN_1733305	ENSG00000144895	3	3	151810685	151747209	63476	0.3	0	18.8322	0.000946101	0.00517563	0.502802
rs10902678	ILMN_1753582	ENSG00000117748	1	1	28141159	28090637	50522	0.3	0	18.8154	1.03555e-08	2.63117e-07	0.00105928
rs6933330	ILMN_1657746	ENSG00000137274	6	6	3088763	3063609	25154	0.3	0	18.8057	8.6862e-07	0.00146768	1.48348e-06
rs4820844	ILMN_2098418	ENSG00000182482	22	22	29125214	29011106	114108	0.3	0	18.7837	NA	NA	NA
rs3755955	ILMN_1795865	ENSG00000127418	4	4	984413	994940	10527	-0.3	0	18.7721	1.42191e-10	3.761e-12	9.3324e-11
CNVR7726.1	ILMN_1652366	ENSG00000167634	19	19	60168871	60126689	42182	-0.3	0	18.7525	NA	NA	NA
rs11405	ILMN_1714417	ENSG00000143801	1	1	225136299	225124896	11403	0.299	0	18.6863	0.185209	0.00831245	0.00240388
rs12188678	ILMN_1782679	ENSG00000063438	5	5	481230	324736	156494	-0.299	0	18.6741	NA	NA	0.200586
rs9415041	ILMN_2205963	ENSG00000107738	10	10	73194189	73177319	16870	0.299	0	18.6533	2.68613e-08	1.21392e-05	5.72722e-07
rs10194024	ILMN_1655595	ENSG00000135919	2	2	224599083	224548073	51010	-0.299	0	18.6468	0.000694865	0.000142038	0.00137807
rs859767	ILMN_1751901	ENSG00000152128	2	2	135057669	134930031	127638	0.298	0	18.5493	0.0326498	0.000210435	0.937702
rs7937428	ILMN_1677402	ENSG00000187479	11	11	43979186	43920716	58470	-0.298	0	18.548	NA	NA	0.580175
rs12507167	ILMN_1667948	ENSG00000163071	4	4	52613459	52612350	1109	-0.298	0	18.5449	1.001e-07	7.68293e-10	0.000433493
rs9375797	ILMN_1805448	ENSG00000079819	6	6	131387209	131202180	185029	0.298	0	18.5191	7.37616e-08	0.000627691	1.72326e-06
rs7648181	ILMN_1771333	ENSG00000196776	3	3	109315978	109244631	71347	0.297	0	18.4473	0.00537681	0.0025448	1.71993e-08
rs3796908	ILMN_1670817	ENSG00000109519	4	4	7112278	7112683	405	-0.297	0	18.4457	2.18469e-05	0.0096429	2.749e-12
rs3804784	ILMN_1655924	ENSG00000072756	3	3	3183731	3143600	40131	0.297	0	18.445	0.0740477	0.000133628	1.79098e-07
rs4958190	ILMN_1795285	ENSG00000043143	5	5	133924898	133889246	35652	0.297	0	18.4344	6.37232e-05	8.16062e-05	1.24e-13
rs11683693	ILMN_1741780	ENSG00000188542	2	2	241155341	241148144	7197	-0.297	0	18.4261	1.2572e-05	6.9703e-06	0.0485529
rs9554617	ILMN_1663538	ENSG00000125246	13	13	99065192	99056924	8268	-0.297	0	18.4096	4.00154e-05	6.70778e-06	0.140877
rs10104	ILMN_1671374	ENSG00000104979	19	19	13746483	13746257	226	0.297	0	18.3825	4.33107e-06	0.0483529	7.74e-11
rs10878380	ILMN_1664750	ENSG00000155957	12	12	64789098	64816985	27887	-0.297	0	18.3783	0.0278732	0.0018879	0.0213679
rs2075194	ILMN_1750256	ENSG00000003393	2	2	202334869	202273522	61347	0.296	0	18.3664	0	1e-15	0.205548
rs4941696	ILMN_1655557	ENSG00000102786	13	13	50795793	50833702	37909	-0.296	0	18.3509	0.450591	0.0244013	0.0586427
rs1370780	ILMN_1756049	ENSG00000111696	12	12	102761958	102690219	71739	0.296	0	18.3136	1.9e-12	6.96877e-10	0
rs4251425	ILMN_1747184	ENSG00000129317	12	12	42440175	42408683	31492	-0.296	0	18.3115	1.79675e-10	9.48651e-06	6.86139e-05
rs12734459	ILMN_1678962	ENSG00000169598	1	1	3782660	3763705	18955	0.296	0	18.3087	1.43601e-05	2.07646e-08	0.035352
rs574808	ILMN_1671353	ENSG00000168811	3	3	161215676	161189323	26353	0.296	0	18.3069	3.92847e-07	2.91068e-07	2.13588e-10
rs11624183	ILMN_1679577	ENSG00000183576	14	14	98937279	98933855	3424	0.296	0	18.3	0.0473409	8.60846e-07	0.352807
rs11242417	ILMN_1725260	ENSG00000158402	5	5	137627232	137648858	21626	0.296	0	18.2872	0.000570708	4.37472e-05	0.0792607
rs9435656	ILMN_1807136	ENSG00000215908	1	1	17169875	16817340	352535	0.295	0	18.243	NA	NA	3.33172e-10
rs6006604	ILMN_1671932	ENSG00000100347	22	22	42717613	42673949	43664	-0.295	0	18.2365	1.22994e-06	0.000266662	NA
rs1865092	ILMN_1657836	ENSG00000090924	19	19	44627856	44595065	32791	0.295	0	18.2258	4.24313e-07	3.40491e-05	0.923829
rs760456	ILMN_2175912	ENSG00000160255	21	21	45153842	45130296	23546	0.295	0	18.2234	8.96806e-08	1.50435e-05	0.0292024
rs7870753	ILMN_1717229	ENSG00000158122	9	9	98241405	98443355	201950	-0.295	0	18.2213	0.00574092	4.28813e-07	1.14765e-05
rs7163368	ILMN_1767816	ENSG00000138613	15	15	61358173	61356860	1313	-0.295	0	18.2142	3.94724e-08	2.01483e-06	6.29098e-05
rs6554350	ILMN_1784269	ENSG00000157426	4	4	56918077	56899219	18858	-0.295	0	18.1911	7.9489e-06	4.97108e-06	6.21341e-09
rs235029	ILMN_1685824	ENSG00000158470	20	20	47680534	47682889	2355	-0.295	0	18.1663	0.0107944	3.16259e-05	1.13089e-09
rs12784396	ILMN_1651886	ENSG00000095485	10	10	102017396	101982045	35351	-0.294	0	18.108	0.000174513	0.10353	0.94991
rs7249011	ILMN_1716658	ENSG00000178229	19	19	62527661	62523689	3972	0.294	0	18.0819	NA	NA	0.0787487
rs6773354	ILMN_1751072	ENSG00000144867	3	3	135024463	135007355	17108	0.294	0	18.0641	3.22318e-09	0.000101247	0.785013
rs2001209	ILMN_1698668	ENSG00000174738	3	3	23937649	23961810	24161	0.294	0	18.0485	9.9e-14	7.94553e-08	0.0827292
rs5759636	ILMN_1670398	ENSG00000186716	22	22	21868697	21852552	16145	-0.294	0	18.0429	2.90877e-09	0	0.00772897
rs12451394	ILMN_1791905	ENSG00000214447	17	17	40335117	40332668	2449	0.294	0	18.0267	2.98265e-10	8.03353e-10	4.57616e-05
rs238247	ILMN_2365383	ENSG00000108515	17	17	4786512	4795131	8619	0.294	0	18.0175	0.0261109	0.435918	0.100346
rs11064881	ILMN_1793522	ENSG00000111725	12	12	118631307	118590144	41163	0.293	0	17.9776	1.79831e-09	4.24006e-06	8.95533e-09
rs12235416	ILMN_1815086	ENSG00000131669	9	9	94928487	94923601	4886	-0.293	0	17.9439	4.39614e-05	2.23024e-05	0.000188715
rs6041909	ILMN_1702237	ENSG00000088832	20	20	1315374	1297623	17751	-0.293	0	17.9379	8.99596e-07	2.64161e-07	0.00154541
rs2289965	ILMN_1801417	ENSG00000179057	11	11	18685225	18682428	2797	0.293	0	17.9356	NA	NA	0
rs8100448	ILMN_1783681	ENSG00000130312	19	19	17283401	17277477	5924	0.293	0	17.9032	0.000769172	1.29207e-08	0
rs16991555	ILMN_1718718	ENSG00000125863	20	20	10350590	10333839	16751	0.293	0	17.8956	0.00364555	0.000122995	NA
rs1031729	ILMN_1704196	ENSG00000046604	18	18	27340045	27332170	7875	0.293	0	17.8893	0	4.2e-14	0.000194357
rs4602115	ILMN_2402947	ENSG00000101557	18	18	224472	148479	75993	-0.292	0	17.8618	NA	NA	0.253385
rs12363600	ILMN_1668498	ENSG00000152404	11	11	106703078	106702293	785	0.292	0	17.847	1.30544e-07	1.13377e-10	0.0330514
rs1209913	ILMN_1720158	ENSG00000157557	21	21	39072354	39099101	26747	-0.292	0	17.846	2.88071e-09	0.025044	2.98814e-07
rs284660	ILMN_2211065	ENSG00000221901	19	19	46623923	46573969	49954	0.292	0	17.8455	0.0908292	0.274647	NA
rs3782193	ILMN_1750181	ENSG00000088992	12	12	115981448	115961113	20335	0.292	0	17.833	0.994867	0.372074	1.00019e-05
rs462366	ILMN_1800796	ENSG00000145592	5	5	40857080	40867187	10107	0.292	0	17.7783	0.0164149	0.000172117	0.784571
rs7612954	ILMN_1676749	ENSG00000183833	3	3	120904795	120904559	236	0.291	0	17.7522	3.57321e-05	0.00175045	1.09e-12
rs604965	ILMN_1774261	ENSG00000125170	16	16	56078774	56063381	15393	-0.291	0	17.7437	1.15108e-07	1.00871e-05	1.9e-14
rs3782814	ILMN_1729453	ENSG00000011105	12	12	3205385	3056818	148567	-0.291	0	17.7329	0.0549448	0.042163	0.00330838
rs2016108	ILMN_1671365	ENSG00000100033	22	22	17295962	17280295	15667	0.291	0	17.7322	6.31706e-07	1.89463e-05	0.00288024
rs7151995	ILMN_1654392	ENSG00000100441	14	14	23971115	23968981	2134	0.291	0	17.7298	NA	NA	NA
rs2067411	ILMN_1667239	ENSG00000151689	2	2	190933931	190916663	17268	0.291	0	17.722	0	0	5.25172e-06
rs12369178	ILMN_1697529	ENSG00000022840	12	12	119466999	119456515	10484	0.291	0	17.716	9.90402e-09	3.41205e-09	0.748713
rs7984332	ILMN_2350122	ENSG00000204977	13	13	49482151	49469144	13007	0.291	0	17.6864	0.000322171	1.33233e-05	0.66843
rs10201872	ILMN_1731418	ENSG00000135899	2	2	230814967	230733517	81450	0.291	0	17.673	0	0	0.214317
rs10145854	ILMN_1815733	ENSG00000100664	14	14	102864170	102870246	6076	0.291	0	17.6408	2.20826e-06	0.0006305	0.000510407
rs6882940	ILMN_2400292	ENSG00000050748	5	5	179581594	179595388	13794	0.29	0	17.6331	0.000302375	7.10781e-05	0.00458875
rs457420	ILMN_1785635	ENSG00000169925	9	9	135899081	135887784	11297	0.29	0	17.5476	0.001793	0.00947932	0.04993
rs11846532	ILMN_1700628	ENSG00000089737	14	14	93590012	93587037	2975	0.289	0	17.502	4.96053e-06	0.000139962	0.456397
rs1740442	ILMN_1678087	ENSG00000085511	6	6	161117547	161332749	215202	0.289	0	17.4743	0.00673474	0.0283813	0.0504776
rs11680947	ILMN_1728380	ENSG00000144362	2	2	170233360	170259221	25861	-0.289	0	17.4492	5.689e-12	0	0.810476
rs6880798	ILMN_2379718	ENSG00000169228	5	5	176637062	176660805	23743	0.289	0	17.429	1.45922e-06	0.00027356	0.00122505
rs6046572	ILMN_1768640	ENSG00000101343	20	20	19981422	19963012	18410	0.289	0	17.4051	1e-14	0	0.175063
rs762376	ILMN_1792669	ENSG00000159267	21	21	37262525	37045066	217459	0.289	0	17.402	2.88209e-09	5.74404e-10	1.44604e-07
CNVR2728.2	ILMN_1671809	ENSG00000112679	6	6	221215	237101	15886	0.289	0	17.4005	NA	NA	NA
rs13070575	ILMN_1700168	ENSG00000011376	3	3	45509976	45405072	104904	0.288	0	17.39	7.4896e-06	4.20589e-05	0
rs214455	ILMN_1809292	ENSG00000184903	7	7	110631030	110090346	540684	0.288	0	17.3791	4.31567e-10	1.41e-13	3.3836e-11
rs12629240	ILMN_1800225	ENSG00000132170	3	3	12326573	12304070	22503	-0.288	0	17.3617	0	0	0
rs10831053	ILMN_1798270	ENSG00000166002	11	11	92895548	92851289	44259	0.288	0	17.3497	1.74477e-08	1.81569e-06	2.144e-12
rs2453643	ILMN_2344907	ENSG00000156509	8	8	101235630	101214835	20795	0.288	0	17.3443	0	0	1.36947e-05
rs10147971	ILMN_1658144	ENSG00000100815	14	14	91535863	91505614	30249	-0.288	0	17.3366	1.60024e-05	6.27623e-09	0.248546
rs12692966	ILMN_1712305	ENSG00000071967	2	2	172103466	172087003	16463	-0.288	0	17.3229	5.1178e-11	1.74183e-08	4.65918e-05
rs7159713	ILMN_1788841	ENSG00000100721	14	14	95239329	95246058	6729	0.288	0	17.3184	0.000219702	7.55043e-07	0.150714
rs1981430	ILMN_1663042	ENSG00000124145	20	20	43409080	43387345	21735	0.288	0	17.3146	0.000207651	7.98392e-09	1.15097e-08
rs11761784	ILMN_1751963	ENSG00000078487	7	7	99877905	99836432	41473	-0.288	0	17.3067	7.35768e-08	1.12713e-08	0.512043
rs160544	ILMN_2368617	ENSG00000181027	19	19	51926724	51941143	14419	0.288	0	17.2974	0.0155459	0.0025962	2.33535e-05
rs678397	ILMN_1665691	ENSG00000204633	11	11	66081158	66070967	10191	0.287	0	17.258	NA	NA	NA
rs2091219	ILMN_2349138	ENSG00000197622	1	1	149278683	149290073	11390	0.287	0	17.2427	2.04e-13	3e-15	0.313048
rs4889668	ILMN_1696512	ENSG00000169877	16	16	31439079	31446680	7601	0.287	0	17.226	0.907275	0.00175316	NA
rs4952843	ILMN_2350970	ENSG00000171150	2	2	46811348	46779603	31745	0.287	0	17.2172	4.80438e-07	4.93369e-09	0.814304
rs1862267	ILMN_1655876	ENSG00000011638	16	16	21077328	21077199	129	0.287	0	17.1911	NA	NA	2.62858e-07
rs17572231	ILMN_1734486	ENSG00000198860	1	1	182296615	182287434	9181	-0.287	0	17.1898	0.136745	0.00647055	3.7245e-06
rs9787875	ILMN_1749009	ENSG00000076043	11	11	113782930	113815387	32457	0.287	0	17.1561	1.6175e-06	3.37175e-07	0.848491
rs2303287	ILMN_1792383	ENSG00000176732	2	2	24155749	24191183	35434	-0.286	0	17.1147	1.90934e-09	1.1033e-11	6.7e-12
rs12757620	ILMN_1711166	ENSG00000116213	1	1	3529883	3537191	7308	0.286	0	17.1072	NA	NA	5.02175e-05
rs3138144	ILMN_1773395	ENSG00000135437	12	12	54401035	54400488	547	-0.286	0	17.074	3.9e-14	5.4e-14	0.0368761
rs140108	ILMN_2366710	ENSG00000184076	22	22	28460775	28493358	32583	-0.285	0	17.0266	0.253208	1.70482e-05	0.000122616
rs11582932	ILMN_1715647	ENSG00000162738	1	1	158635995	158636988	993	-0.285	0	17.0092	3.13873e-07	1.30288e-05	0.000115719
rs6938061	ILMN_1720595	ENSG00000112139	6	6	37782316	37708262	74054	0.285	0	17.0089	0	0	0
rs2281836	ILMN_1778890	ENSG00000165501	14	14	49135466	49135165	301	-0.285	0	17.0015	0.000189958	0.0352213	0.302431
rs2892579	ILMN_1682139	ENSG00000039560	5	5	34640529	34692275	51746	-0.285	0	16.9976	0.000830186	0.00224751	NA
rs2513658	ILMN_1809417	ENSG00000173621	11	11	66384824	66381549	3275	0.285	0	16.9809	4.54276e-09	2.23813e-07	4.3473e-11
rs3802881	ILMN_1685934	ENSG00000110375	11	11	118395231	118332236	62995	-0.285	0	16.9779	0.560012	0.392382	2.5557e-11
rs7021408	ILMN_1799853	ENSG00000090054	9	9	93896467	93833248	63219	-0.285	0	16.9776	0.0596927	0.00251678	0.180415
rs11183389	ILMN_1769911	ENSG00000111371	12	12	44874892	44863110	11782	-0.285	0	16.9714	1.0739e-09	2.35879e-05	NA
rs2386655	ILMN_1654385	ENSG00000196372	10	10	5713533	5714923	1390	0.285	0	16.9602	8.4805e-11	9.59052e-10	0.000637904
rs12214412	ILMN_1733364	ENSG00000130348	6	6	107196276	107184146	12130	-0.285	0	16.9324	0	0	0.00203745
rs10421152	ILMN_2190414	ENSG00000167766	19	19	57811619	57807432	4187	-0.285	0	16.9229	7.76512e-06	0.0341477	0
rs8010152	ILMN_2383774	ENSG00000131323	14	14	102304465	102313569	9104	0.284	0	16.9032	3.74418e-06	0.196539	5.32717e-09
rs10739606	ILMN_2222872	ENSG00000119446	9	9	124043571	124043605	34	0.284	0	16.8532	1.28796e-10	3.50175e-05	0.0093326
rs4983384	ILMN_1787248	ENSG00000184990	14	14	104279101	104290515	11414	-0.284	0	16.845	0.0226646	0.0817566	0.582806
rs6451195	ILMN_1669781	ENSG00000113494	5	5	35351616	35084621	266995	-0.284	0	16.8106	1.09e-12	2.4134e-11	1.08337e-07
rs1131709	ILMN_1706990	ENSG00000118267	18	18	31141911	31124244	17667	-0.283	0	16.7761	0.00269462	0.0280785	NA
rs7758867	ILMN_1666490	ENSG00000151914	6	6	56808756	56430744	378012	0.283	0	16.7558	0.00188513	0.0005229	0.432396
rs7706060	ILMN_1678957	ENSG00000120314	5	5	140080789	140024568	56221	0.283	0	16.7385	NA	NA	0.296873
rs3764626	ILMN_2209299	ENSG00000160961	19	19	14690748	14661870	28878	0.283	0	16.7324	0.000195205	1.57013e-06	0.00848877
rs2832178	ILMN_1699071	ENSG00000156265	21	21	29401728	29371825	29903	-0.283	0	16.7064	0.803141	0.588419	0.32415
rs1802212	ILMN_1666280	ENSG00000166260	17	17	50393652	50384266	9386	0.283	0	16.7002	1.82911e-07	3.9954e-11	0.0799088
rs10889869	ILMN_2305112	ENSG00000116761	1	1	70650551	70649543	1008	0.282	0	16.6573	3.84984e-06	1.68695e-05	1.01346e-10
rs13320	ILMN_1682120	ENSG00000159445	1	1	150113140	150112684	456	-0.282	0	16.6432	0	0	0.000301162
rs11858238	ILMN_1772798	ENSG00000128989	15	15	50639940	50626724	13216	-0.282	0	16.6359	3.79802e-06	5.88264e-06	0.0517551
rs1059369	ILMN_2188862	ENSG00000130513	19	19	18358140	18357968	172	0.282	0	16.6125	0.0268269	0.00511315	NA
rs2839323	ILMN_2277523	ENSG00000160305	21	21	46802848	46703240	99608	-0.282	0	16.607	0.00530155	0.0194447	0.0845791
rs7225344	ILMN_1790943	ENSG00000128438	17	17	16781222	16766954	14268	-0.282	0	16.5961	NA	NA	NA
rs11047739	ILMN_1804419	ENSG00000118308	12	12	25028208	25096508	68300	-0.281	0	16.5399	1.60102e-05	2.10945e-05	0.215839
rs12452081	ILMN_1789011	ENSG00000108639	17	17	73684285	73676266	8019	0.281	0	16.5373	3.05938e-06	1.48854e-06	0.554725
rs6457350	ILMN_1812262	ENSG00000204580	6	6	31312087	30956784	355303	-0.281	0	16.5296	4.18309e-10	7.39519e-06	NA
rs7073243	ILMN_2396272	ENSG00000150593	10	10	112592256	112621586	29330	0.281	0	16.5139	0.0557484	0.190796	6.55227e-07
rs10883953	ILMN_1700834	ENSG00000065613	10	10	105714318	105716983	2665	-0.281	0	16.511	0.00328895	0.00696465	8.4123e-05
rs2242523	ILMN_1655637	ENSG00000105668	19	19	40923485	40849555	73930	-0.281	0	16.511	2.6257e-05	0.00251389	0.000312915
rs10883766	ILMN_1780444	ENSG00000138175	10	10	104454752	104423480	31272	0.281	0	16.5011	4.07839e-10	1.10674e-10	3.27414e-05
rs1888983	ILMN_1767556	ENSG00000165507	10	10	44782224	44791715	9491	0.281	0	16.472	1.58978e-06	8.78077e-05	0.0537788
rs17244263	ILMN_2160718	ENSG00000179532	11	11	6489353	6475107	14246	-0.28	0	16.4469	1.7012e-11	6.47785e-08	0.830055
rs12045955	ILMN_1782015	ENSG00000162746	1	1	159955362	159957977	2615	0.28	0	16.4192	0.906366	0.345117	NA
rs2966398	ILMN_2123871	ENSG00000151353	2	2	657173	657975	802	-0.28	0	16.389	0.000360478	0.000193569	0.143728
rs4812048	ILMN_1663954	ENSG00000101158	20	20	57021165	56989706	31459	0.28	0	16.3809	2.37812e-05	9.45136e-06	7e-15
rs26828	ILMN_1789240	ENSG00000167965	16	16	2184531	2195451	10920	0.28	0	16.3676	2.52e-13	2.73896e-09	0.361677
rs7922121	ILMN_1773493	ENSG00000138297	10	10	51243793	51262096	18303	0.279	0	16.2853	0.0531182	0.0638298	2.54164e-06
rs938600	ILMN_1724139	ENSG00000152558	11	11	101861928	101772268	89660	0.279	0	16.2653	2.93063e-06	3.79336e-08	7.21e-13
rs974680	ILMN_1672350	ENSG00000154721	21	21	25932982	25933455	473	-0.279	0	16.264	5.44208e-05	0.00266215	0.00748407
rs10774558	ILMN_1687864	ENSG00000167272	12	12	119493959	119501232	7273	-0.279	0	16.2255	0.04039	0.00116576	6.82599e-06
rs11244669	ILMN_1786433	ENSG00000107949	10	10	127522771	127502105	20666	0.279	0	16.2197	0.00137149	0.00185825	0.0995751
rs7139578	ILMN_1751708	ENSG00000136156	13	13	48041427	47705309	336118	-0.278	0	16.2088	6.16e-13	9.10709e-09	0.00199593
rs12431494	ILMN_1796165	ENSG00000182512	14	14	95063138	95071076	7938	-0.278	0	16.1807	4.4426e-08	0.000145397	NA
rs7306551	ILMN_1712269	ENSG00000196458	12	12	132033001	132008115	24886	-0.278	0	16.1685	5.7187e-07	4.30091e-08	NA
rs6575131	ILMN_1778242	ENSG00000198668	14	14	89928567	89933126	4559	-0.278	0	16.143	8.56081e-06	0.000744252	3.9688e-06
rs6938938	ILMN_1765274	ENSG00000137225	6	6	44249065	44234526	14539	0.278	0	16.1409	3.3046e-11	2.5307e-11	1.1e-13
rs4254095	ILMN_1665964	ENSG00000033327	11	11	77928891	77603990	324901	-0.278	0	16.1296	3.18028e-07	3.02569e-08	0.000471931
rs7592828	ILMN_2220184	ENSG00000198380	2	2	69479000	69405907	73093	0.278	0	16.1176	0	0	4.68658e-10
rs7995461	ILMN_1708881	ENSG00000139832	13	13	109909777	109973420	63643	-0.277	0	16.0739	0.00264271	0.00429505	1.07655e-07
rs9483788	ILMN_1711894	ENSG00000118513	6	6	135477193	135544146	66953	-0.277	0	16.0638	0.208156	0.148368	0.0406496
rs8087201	ILMN_1735584	ENSG00000101638	18	18	42596472	42513079	83393	-0.277	0	16.0415	0	4.04e-13	1.16683e-09
rs9835384	ILMN_1742929	ENSG00000163666	3	3	57245557	57207265	38292	-0.277	0	16.0183	NA	NA	0.069934
rs7944798	ILMN_1658318	ENSG00000214290	11	11	110702985	110675668	27317	-0.277	0	15.9961	NA	NA	0
rs12231049	ILMN_2113807	ENSG00000111245	12	12	109833605	109833009	596	0.277	0	15.9915	0.00695227	0.00033042	8.14262e-05
rs7072901	ILMN_1761411	ENSG00000197771	10	10	121595519	121578962	16557	-0.276	0	15.9836	9.1e-14	7.54678e-10	0.3062
rs1518452	ILMN_1733142	ENSG00000170035	2	2	181673340	181553345	119995	0.276	0	15.9724	6.5655e-06	4.22e-13	0.00032642
rs4984482	ILMN_2094360	ENSG00000185551	15	15	94399420	94670543	271123	0.276	0	15.955	NA	NA	0.21546
rs929039	ILMN_1723978	ENSG00000100097	22	22	36401456	36401559	103	-0.276	0	15.9542	0.00010242	0.000633748	0.00120858
rs7786356	ILMN_1802894	ENSG00000196715	7	7	65042609	64975759	66850	-0.276	0	15.9424	2.05186e-05	2.12831e-07	0.108839
rs1981591	ILMN_1734288	ENSG00000167065	22	22	29369918	29378038	8120	-0.276	0	15.9333	9.33519e-06	8.14214e-05	0.000336223
rs1747839	ILMN_1882590	ENSG00000148411	9	9	138155231	138038204	117027	-0.276	0	15.9121	0.000308246	2.34956e-09	0.000621799
rs6815973	ILMN_1721713	ENSG00000123737	4	4	122882879	122941922	59043	0.276	0	15.9079	1.94161e-06	2.76767e-06	0.00117664
rs1144911	ILMN_1745964	ENSG00000134070	3	3	10209064	10181563	27501	-0.276	0	15.9018	5.89715e-05	0.000140311	1.45891e-09
rs4252117	ILMN_1714446	ENSG00000122194	6	6	161063365	161043260	20105	-0.276	0	15.8757	1.23981e-07	1.76594e-05	0.147076
rs79545	ILMN_2336109	ENSG00000100395	22	22	39948317	39931259	17058	0.275	0	15.8462	5.40063e-08	0.00286256	0.00054871
rs6906574	ILMN_1687501	ENSG00000079931	6	6	132766688	132658887	107801	0.275	0	15.8457	5.88072e-06	0.000196213	8.84725e-05
rs1058320	ILMN_2158705	ENSG00000170634	2	2	54165656	54195914	30258	-0.275	0	15.8456	0.186228	0.0851778	0.676378
rs891203	ILMN_1672080	ENSG00000160113	19	19	17198881	17203694	4813	-0.275	0	15.837	5.32285e-05	4.86471e-09	8.06373e-06
rs10429935	ILMN_1674985	ENSG00000171729	1	1	15370430	15351649	18781	0.275	0	15.8127	0.00999783	3.94976e-05	0.112751
rs4369406	ILMN_1785356	ENSG00000184014	11	11	9260695	9116957	143738	-0.275	0	15.8107	0.0010455	0.00075406	0.938733
rs11572311	ILMN_1741406	ENSG00000134709	1	1	60138041	60053121	84920	0.275	0	15.7884	0.00190879	0.000111346	8.10909e-05
rs4244712	ILMN_2215545	ENSG00000184220	3	3	101162150	101019514	142636	-0.275	0	15.7874	0.00356688	0.0219479	3.05936e-07
rs2881926	ILMN_1815308	ENSG00000115884	2	2	20255333	20264041	8708	0.275	0	15.7863	0.00346163	0.00742294	3.24333e-06
rs10412896	ILMN_1703565	ENSG00000105373	19	19	52974306	52940620	33686	0.275	0	15.7833	0.000477826	0.0138081	2.72102e-06
rs1874100	ILMN_1706015	ENSG00000185112	3	3	196330310	195887911	442399	0.275	0	15.7786	NA	NA	1.57589e-08
rs7217120	ILMN_1751400	ENSG00000141293	17	17	43839753	43565801	273952	-0.274	0	15.7488	0.00076703	0.0425161	7.18293e-10
rs17135401	ILMN_2204545	ENSG00000110080	11	11	125723982	125730789	6807	-0.274	0	15.7486	NA	NA	1.684e-12
rs3909452	ILMN_1756937	ENSG00000113532	5	5	100177733	100170803	6930	0.274	0	15.7137	1.32241e-08	0.000400489	0.109011
rs10890773	ILMN_2075189	ENSG00000110660	11	11	107265211	107166930	98281	0.274	0	15.6776	0.0272401	0.590123	0.00196491
rs186368	ILMN_1683204	ENSG00000101216	20	20	61693713	61689399	4314	-0.274	0	15.6622	NA	NA	0.00468263
rs4963142	ILMN_2340027	ENSG00000177769	11	11	870317	837197	33120	0.274	0	15.6545	1.96212e-06	5.02441e-05	NA
rs6060373	ILMN_2381121	ENSG00000101019	20	20	33377621	33353783	23838	0.273	0	15.6413	9.06477e-05	0.00117643	0.0083733
rs7896809	ILMN_2227573	ENSG00000148834	10	10	105996170	106004651	8481	0.273	0	15.6314	0.165624	0.529545	0.509024
rs2243523	ILMN_1652333	ENSG00000141560	17	17	78273737	78267895	5842	-0.273	0	15.6231	1.42e-13	2.12488e-08	4.03e-13
rs2932532	ILMN_1659926	ENSG00000007341	1	1	113035978	112867666	168312	-0.273	0	15.6035	0	0	3.0007e-11
rs2254382	ILMN_1697512	ENSG00000101438	20	20	36813139	36786519	26620	0.273	0	15.5974	0.0423444	0.0105717	0.000203246
rs13218276	ILMN_1706969	ENSG00000151917	6	6	56923112	56927732	4620	-0.273	0	15.5851	7.59065e-08	0.00758618	4.267e-12
rs4462560	ILMN_1733932	ENSG00000169371	15	15	73435016	73677479	242463	-0.273	0	15.5829	0.00550162	0.00845984	0.000629248
rs2280933	ILMN_2124816	ENSG00000196378	8	8	145985721	145969307	16414	0.273	0	15.5514	0.454039	0.692998	0.0343604
rs10988232	ILMN_1737992	ENSG00000095321	9	9	130955168	130896896	58272	-0.272	0	15.5305	6.317e-05	4.76114e-06	6.07026e-07
rs7745547	ILMN_1697175	ENSG00000137413	6	6	42156667	42126229	30438	0.272	0	15.5118	0.000188634	3.34129e-06	0.00591835
rs3741060	ILMN_1651557	ENSG00000178202	11	11	107885190	107848062	37128	0.272	0	15.5105	2.23814e-05	0.000431578	4.4e-14
rs4803034	ILMN_1655684	ENSG00000104835	19	19	44100527	44097751	2776	0.272	0	15.5011	2.19028e-06	0.000598514	3.66969e-05
rs12371097	ILMN_2324994	ENSG00000166130	12	12	97553429	97531314	22115	-0.271	0	15.4187	6.89404e-06	1.83284e-05	9.24549e-10
rs2708905	ILMN_1798256	ENSG00000183696	7	7	47990229	48094766	104537	0.271	0	15.4083	0.982693	0.405237	0.448013
rs11694155	ILMN_1657234	ENSG00000115009	2	2	228379666	228386802	7136	0.271	0	15.4078	NA	NA	0.785335
rs3754109	ILMN_1810228	ENSG00000116830	1	1	117403141	117404472	1331	0.271	0	15.4024	0.195806	0.77007	0.0695754
rs10485027	ILMN_1813010	ENSG00000009844	6	6	142520158	142510087	10071	0.271	0	15.4015	2.31344e-07	9.38727e-05	0.00412525
rs865774	ILMN_1716979	ENSG00000168765	1	1	109970712	110000226	29514	-0.271	0	15.3822	1.00076e-09	1.8282e-09	4e-15
rs6937816	ILMN_1694533	ENSG00000155906	6	6	151836396	151767682	68714	-0.271	0	15.375	0.000146995	1.19063e-05	0.000233069
rs10929587	ILMN_1765779	ENSG00000151694	2	2	9580270	9546864	33406	0.271	0	15.3616	0	4e-15	0.701628
rs217223	ILMN_1830423	ENSG00000205751	11	11	1957079	1953072	4007	0.271	0	15.3146	0.7228	0.0727397	NA
rs548245	ILMN_1741264	ENSG00000090263	7	7	140406235	140348665	57570	0.27	0	15.3097	0.610392	0.0026795	8.07004e-05
rs11107043	ILMN_2356895	ENSG00000198015	12	12	92389970	92385401	4569	-0.27	0	15.3013	0.0221012	0.0408839	0.00937349
rs12580246	ILMN_2052871	ENSG00000198270	12	12	110815699	110853486	37787	0.27	1e-15	15.2903	3.30211e-10	5.5174e-11	0.000485518
rs10274875	ILMN_1740903	ENSG00000122783	7	7	134487379	134501077	13698	0.27	1e-15	15.2877	5.7264e-11	8.03818e-08	2.7e-14
rs5768982	ILMN_1723706	ENSG00000075240	22	22	45355902	45394963	39061	0.27	1e-15	15.2754	1.58771e-08	2.52471e-05	0.000492532
rs6558554	ILMN_2132809	ENSG00000104728	8	8	1770427	1759549	10878	-0.27	1e-15	15.233	0.000780028	0.0535752	0.155663
rs2099463	ILMN_1766657	ENSG00000148175	9	9	123210784	123141178	69606	-0.27	1e-15	15.2323	8.75461e-05	1.33817e-05	8.23542e-06
rs7932003	ILMN_1825660	ENSG00000149548	11	11	124360371	124329227	31144	0.27	1e-15	15.2112	1.37444e-06	4.74453e-07	0.898679
rs6006959	ILMN_1757347	ENSG00000100364	22	22	44027509	43966787	60722	-0.269	1e-15	15.1852	3.38618e-08	0.000104984	0.000858567
rs1054204	ILMN_1796734	ENSG00000113140	5	5	151022742	151021212	1530	0.269	1e-15	15.1556	3.10826e-05	1.63719e-05	0.0959477
rs13041506	ILMN_2079042	ENSG00000175121	20	20	43173068	43171526	1542	0.269	1e-15	15.1377	0.215233	0.510106	NA
rs8067906	ILMN_1813625	ENSG00000121060	17	17	52289539	52320269	30730	-0.269	1e-15	15.1264	0.00974872	0.0463646	0.270695
rs9688350	ILMN_1661432	ENSG00000120253	6	6	150093805	150087147	6658	0.269	1e-15	15.1234	0.763108	0.144224	0.128993
rs1570303	ILMN_1778161	ENSG00000059769	9	9	113440818	113433453	7365	-0.269	1e-15	15.1131	0.00032391	3.78792e-09	0.758515
rs6492721	ILMN_1738712	ENSG00000152749	13	13	94056944	94052105	4839	-0.269	1e-15	15.1096	1.76463e-07	2.08803e-06	9.85534e-05
CNVR7533.1	ILMN_1725518	ENSG00000130812	19	19	10074294	10064015	10279	0.269	1e-15	15.0845	NA	NA	NA
rs2119160	ILMN_1654414	ENSG00000123983	2	2	223473734	223433976	39758	0.268	1e-15	15.0786	1.24697e-05	1.17819e-07	0.257645
rs2322549	ILMN_2198878	ENSG00000109452	4	4	143536476	143168636	367840	-0.268	1e-15	15.0705	0.0286499	0.0247813	0.0586173
rs4905970	ILMN_1668924	ENSG00000183092	14	14	100075989	100073243	2746	0.268	1e-15	15.0433	0.653728	0.00240002	3.32e-13
rs2246083	ILMN_1755727	ENSG00000117139	1	1	201047786	200963156	84630	0.268	1e-15	15.028	0.000958284	1.07195e-07	8.20023e-05
rs2084899	ILMN_1668345	ENSG00000184232	11	11	119532019	119586957	54938	0.268	1e-15	15.0202	1.67097e-06	0.000371951	7.691e-12
rs13754	ILMN_2398664	ENSG00000170633	12	12	120351639	120322304	29335	-0.268	1e-15	15.0054	0	0	0.444912
rs161811	ILMN_1775780	ENSG00000049247	1	1	7922188	7825730	96458	-0.268	1e-15	14.9949	0.0763961	0.125419	3.14983e-09
rs921986	ILMN_1743784	ENSG00000176974	17	17	18167805	18171912	4107	-0.268	1e-15	14.9803	0	1.4e-14	2e-15
rs394908	ILMN_1686152	ENSG00000103365	16	16	23370805	23383145	12340	0.267	1e-15	14.9759	5.81012e-07	4.02549e-05	0.000626302
rs3114146	ILMN_1752111	ENSG00000138375	2	2	217054452	216985441	69011	0.267	1e-15	14.9321	0.0001181	0.00212227	1.4268e-06
rs9868266	ILMN_1651365	ENSG00000177494	3	3	112820858	112794437	26421	0.267	1e-15	14.9308	0.0199748	0.000983787	0.000111445
rs7957044	ILMN_1682323	ENSG00000185163	12	12	131174841	131187095	12254	0.267	1e-15	14.9227	3.60749e-06	0.011333	0
rs2076015	ILMN_1702759	ENSG00000125827	20	20	7911040	7906024	5016	-0.267	1e-15	14.8898	0.00579907	6.27922e-05	0.730136
rs2137558	ILMN_1678490	ENSG00000150977	12	12	122465457	122465889	432	0.267	1e-15	14.8782	NA	NA	1.12172e-09
rs2051582	ILMN_1684349	ENSG00000100385	22	22	35888301	35851824	36477	0.266	1e-15	14.8549	4.41336e-06	1.22369e-08	0.00479917
rs17079780	ILMN_1729294	ENSG00000113269	5	5	179254262	179315111	60849	0.266	1e-15	14.8445	0.000384031	2.1936e-05	0.967682
rs896074	ILMN_1656287	ENSG00000107742	10	10	73502864	73488799	14065	-0.266	1e-15	14.8364	0.000149344	1.26442e-06	0.00918423
rs10261515	ILMN_1857069	ENSG00000127359	7	7	141045175	141002997	42178	-0.266	1e-15	14.8317	3.3921e-11	5.35976e-05	NA
rs437078	ILMN_1799106	ENSG00000186205	1	1	218935249	219026878	91629	-0.266	2e-15	14.8142	2.196e-12	1.2453e-11	NA
rs123776	ILMN_1728844	ENSG00000155093	7	7	157032349	157024511	7838	-0.266	2e-15	14.8087	0.000350363	0.0108116	NA
rs11818463	ILMN_1782688	ENSG00000185875	10	10	25263372	25345514	82142	-0.265	2e-15	14.7562	0.00665621	3.82039e-05	2.51458e-07
rs2979502	ILMN_1664931	ENSG00000197265	8	8	30569655	30555577	14078	-0.265	2e-15	14.7476	0.573961	0.0508506	0.276332
rs17396340	ILMN_1735552	ENSG00000054523	1	1	10208762	10193418	15344	0.265	2e-15	14.7335	0	3.38e-13	8e-14
rs2290183	ILMN_1705442	ENSG00000140931	16	16	65171341	65195436	24095	0.265	2e-15	14.733	0.000533021	0.0183644	0.0257281
rs12602084	ILMN_1692398	ENSG00000108797	17	17	37965294	38088158	122864	0.265	2e-15	14.7253	7.52748e-07	1.48361e-07	2.1546e-08
rs4371784	ILMN_2131392	ENSG00000082068	5	5	37723766	37415169	308597	-0.265	2e-15	14.7114	0.253085	0.160261	0.0296881
rs1367950	ILMN_1683927	ENSG00000083457	17	17	3565046	3564672	374	-0.265	2e-15	14.684	0.0170994	2.40684e-05	1.04897e-07
rs9784990	ILMN_1736178	ENSG00000106624	7	7	44101418	44110485	9067	-0.265	2e-15	14.6835	0.0114153	0.00138234	2.33899e-09
rs10134181	ILMN_1734596	ENSG00000165929	14	14	91349789	91316281	33508	-0.264	2e-15	14.6376	NA	NA	1.69e-11
rs1332916	ILMN_1769409	ENSG00000137038	9	9	7804464	7786490	17974	-0.264	2e-15	14.6374	2.26472e-07	0.000619398	0.589739
rs713178	ILMN_2056760	ENSG00000075975	3	3	12590983	12573594	17389	0.264	2e-15	14.6226	0.000296935	0.181167	5.33068e-06
rs7660416	ILMN_1756595	ENSG00000125089	4	4	8273056	8251960	21096	-0.264	2e-15	14.6112	4.83778e-06	1.29044e-10	0.000328876
rs932388	ILMN_1798014	ENSG00000125977	20	20	32121038	32139776	18738	-0.264	2e-15	14.6075	2.00498e-10	0	0.078468
rs2236610	ILMN_1699665	ENSG00000159212	21	21	34982537	34963558	18979	0.264	2e-15	14.6021	6.07734e-10	6.1e-14	0.000699314
rs4849265	ILMN_2206554	ENSG00000115084	2	2	114171475	114188400	16925	-0.264	3e-15	14.5731	0.0132711	0.0519931	0.241472
rs844851	ILMN_1704730	ENSG00000125810	20	20	23043096	23007993	35103	-0.264	3e-15	14.5568	0.174125	0.340777	0.0969281
rs11866607	ILMN_1658290	ENSG00000067365	16	16	8636264	8623028	13236	0.264	3e-15	14.5515	NA	NA	0.3707
rs9902027	ILMN_1683700	ENSG00000161955	17	17	7381707	7393099	11392	-0.264	3e-15	14.547	0.495097	0.28488	0.241047
rs986438	ILMN_1764166	ENSG00000083123	6	6	81094696	80873083	221613	0.264	3e-15	14.5469	0.00263974	4.05865e-05	0.0339954
rs2290183	ILMN_1712389	ENSG00000217555	16	16	65171341	65143967	27374	0.263	3e-15	14.5419	0.000665232	8.75381e-05	0.00264744
rs6928454	ILMN_1802708	ENSG00000026950	6	6	26516927	26510460	6467	-0.263	3e-15	14.5214	0.123532	0.00339494	9.127e-12
rs4147495	ILMN_1691731	ENSG00000173193	3	3	123778630	123882362	103732	-0.263	3e-15	14.5199	0.229332	0.663435	0.0589615
rs2769816	ILMN_1737964	ENSG00000148110	9	9	96199802	96176654	23148	-0.263	3e-15	14.5089	6.62589e-08	1.64742e-06	NA
rs12733011	ILMN_1800935	ENSG00000173409	1	1	229161495	229181446	19951	0.263	3e-15	14.4865	0.000647689	0.00272823	8.8507e-11
rs10882970	ILMN_1788878	ENSG00000171160	10	10	99377829	99364301	13528	0.263	3e-15	14.479	4.85016e-08	0.00989707	1.23706e-08
rs11647008	ILMN_1701216	ENSG00000172530	16	16	86562667	86542539	20128	0.263	3e-15	14.4789	0.00282559	0.000366625	0.868569
rs746738	ILMN_1756542	ENSG00000104946	19	19	55078151	55072641	5510	-0.263	3e-15	14.476	0.813718	0.0308441	0.449023
rs3746220	ILMN_1811195	ENSG00000121417	19	19	62843844	62824647	19197	-0.263	3e-15	14.4573	0.00162738	1.43631e-06	0.012945
rs36160	ILMN_1692261	ENSG00000154928	3	3	136139586	135996944	142642	0.263	3e-15	14.4568	0.00340642	0.0025979	0.0257637
rs3730898	ILMN_1706779	ENSG00000105486	19	19	53347683	53310519	37164	0.263	4e-15	14.4368	0.144268	0.0073486	0.382416
rs187755	ILMN_1690320	ENSG00000103852	15	15	97501954	97494051	7903	0.262	4e-15	14.4313	0.0117814	0.0143192	0.010563
rs10950063	ILMN_1736135	ENSG00000198874	7	7	66290429	66099252	191177	0.262	4e-15	14.4247	NA	NA	0.0418845
rs7287569	ILMN_1735045	ENSG00000128274	22	22	41483089	41418071	65018	-0.262	4e-15	14.4238	0	4.5e-14	8.74858e-06
rs2275111	ILMN_1770848	ENSG00000183605	10	10	120907434	120890424	17010	0.262	4e-15	14.4011	8.74812e-09	1.17635e-10	0.100901
rs13380179	ILMN_1672589	ENSG00000185033	15	15	88564964	88529156	35808	-0.262	4e-15	14.3986	1.54077e-05	3.29215e-05	0.392298
rs1865307	ILMN_1690442	ENSG00000134490	18	18	19134287	19129975	4312	0.262	4e-15	14.3848	6.9526e-10	3e-15	0.967146
rs10882037	ILMN_1755954	ENSG00000107864	10	10	93967182	93798379	168803	-0.262	4e-15	14.3759	7.72345e-07	3.4503e-08	0.000110751
rs325886	ILMN_1676588	ENSG00000134255	1	1	111520576	111483772	36804	0.262	5e-15	14.3453	0.000117929	6.04714e-05	0.0178275
rs17295412	ILMN_1765446	ENSG00000142227	19	19	53532996	53520454	12542	0.262	5e-15	14.3449	7.226e-11	1.02902e-10	0.00213684
rs7579492	ILMN_1695821	ENSG00000115073	2	2	97616270	97638863	22593	-0.262	5e-15	14.3441	0.141535	0.531676	0.879231
rs2170648	ILMN_1808590	ENSG00000164116	4	4	156816454	156807328	9126	0.262	5e-15	14.3339	0.00011501	0.251381	0.00720579
rs12158244	ILMN_1659029	ENSG00000205593	22	22	49152689	49092965	59724	-0.261	5e-15	14.3257	7.95865e-07	4.13654e-08	7.9156e-08
rs2927488	ILMN_1710514	ENSG00000069399	19	19	49923317	49943644	20327	-0.261	5e-15	14.3209	0.00250016	0.0143668	1.2817e-05
rs831767	ILMN_1686748	ENSG00000116857	1	1	199415941	199370524	45417	-0.261	5e-15	14.3057	0.00243686	0.0174556	3.44899e-06
rs9478561	ILMN_1748844	ENSG00000153721	6	6	154975288	154768003	207285	-0.261	5e-15	14.3034	0.0192723	0.0273113	0.00682641
rs1981958	ILMN_1797793	ENSG00000090013	19	19	45599247	45645541	46294	0.261	5e-15	14.2981	0.00209195	0.00383724	0.683662
rs4932187	ILMN_1659913	ENSG00000172183	15	15	86993876	86982978	10898	-0.261	5e-15	14.2861	0.399231	0.0303328	0.958644
rs3735893	ILMN_1804789	ENSG00000158941	8	8	22508648	22518202	9554	0.261	5e-15	14.2778	2.9e-14	2.76539e-10	0.806321
rs17641133	ILMN_1767523	ENSG00000056736	3	3	53853636	53855617	1981	0.261	5e-15	14.2706	0.812304	0.0586734	0.00081139
rs2427590	ILMN_1812968	ENSG00000203883	20	20	62112500	62149525	37025	0.261	6e-15	14.2542	0.185941	0.722114	0.102194
rs4711698	ILMN_1668721	ENSG00000112576	6	6	42095428	42010650	84778	0.261	6e-15	14.2457	5.5775e-05	0.0433998	0.0185118
rs638722	ILMN_1719831	ENSG00000187251	1	1	23570203	23568051	2152	-0.261	6e-15	14.2426	0.000121099	0.0192061	NA
rs2257020	ILMN_1703524	ENSG00000167881	17	17	71588009	71546786	41223	0.26	6e-15	14.2189	0.000326231	0.0027985	0.297601
rs10031745	ILMN_1746948	ENSG00000215375	4	4	629669	661711	32042	-0.26	7e-15	14.1592	0.287813	0.215285	0.0205751
rs11763374	ILMN_2329429	ENSG00000133561	7	7	149968324	149953399	14925	0.26	7e-15	14.1554	0.022633	0.285474	0.00375091
rs11744596	ILMN_1807095	ENSG00000134056	5	5	68555046	68549329	5717	-0.26	7e-15	14.1346	0.000914589	7.11413e-05	1.56615e-09
rs3934834	ILMN_1653466	ENSG00000188290	1	1	995668	924208	71460	-0.259	8e-15	14.1031	NA	NA	0.0507732
rs6454734	ILMN_1766000	ENSG00000146281	6	6	89872507	89912488	39981	0.259	8e-15	14.0864	NA	NA	0
rs413781	ILMN_2382505	ENSG00000110628	11	11	2882196	2877527	4669	0.259	8e-15	14.0851	0.00125711	0.000590781	1.41888e-06
rs10028441	ILMN_1735367	ENSG00000198189	4	4	88509288	88477020	32268	0.259	9e-15	14.067	7.07026e-07	3.04523e-08	8.4965e-09
rs13316620	ILMN_1798712	ENSG00000114316	3	3	49020358	49290003	269645	-0.259	9e-15	14.0515	NA	NA	0.148834
rs7155613	ILMN_1716237	ENSG00000119673	14	14	73156987	73105698	51289	-0.259	9e-15	14.0497	0.000353146	0.0852632	2.5589e-11
rs1464264	ILMN_1768391	ENSG00000188042	2	2	234864325	235066424	202099	0.259	9e-15	14.048	0.00013355	1.30677e-05	0
rs11700748	ILMN_1804735	ENSG00000160200	21	21	43346130	43346370	240	-0.259	9e-15	14.0388	0	0	0.596504
rs4897943	ILMN_1766159	ENSG00000105556	19	19	255498	256575	1077	-0.259	9e-15	14.0363	0.295559	0.256522	0.00444342
rs3095229	ILMN_1708006	ENSG00000204516	6	6	31588250	31573842	14408	-0.258	1e-14	14.0053	0.000233102	0.00607951	2.22e-13
rs6662720	ILMN_1761363	ENSG00000117533	1	1	169921238	169935923	14685	-0.258	1e-14	13.9958	0.00142396	0.0440666	0.839369
rs12410859	ILMN_2386982	ENSG00000067606	1	1	2028591	1971769	56822	-0.258	1e-14	13.9847	0.377018	0.526252	0.00564124
rs2269661	ILMN_1731742	ENSG00000159958	22	22	40625915	40650991	25076	0.258	1.1e-14	13.976	0.00697109	0.000255699	8.14969e-08
rs3786974	ILMN_1756469	ENSG00000130005	19	19	1351865	1348089	3776	-0.258	1.1e-14	13.9688	0.0762422	0.050688	0.684475
rs6726915	ILMN_1748546	ENSG00000168385	2	2	241863421	241903396	39975	-0.258	1.1e-14	13.9456	3.52634e-05	0.000552676	0.0559013
rs2834297	ILMN_1791332	ENSG00000159186	21	21	34204707	34197628	7079	0.258	1.2e-14	13.9199	0.00282616	0.0113286	NA
rs9808136	ILMN_1732226	ENSG00000163214	2	2	38958027	38878382	79645	-0.257	1.3e-14	13.882	4.1063e-05	4.96716e-05	0.880475
rs7638620	ILMN_1707156	ENSG00000093167	3	3	37175088	37069503	105585	-0.257	1.4e-14	13.8656	NA	NA	0.000886773
rs1169721	ILMN_1813846	ENSG00000135124	12	12	120125891	120132047	6156	0.257	1.4e-14	13.8571	0.0101116	0.0227003	1.49588e-07
rs797668	ILMN_1803279	ENSG00000117500	1	1	93467376	93390018	77358	0.257	1.4e-14	13.8556	0.000102084	5.83909e-06	0.000829325
rs12139364	ILMN_2336970	ENSG00000132781	1	1	45662741	45567501	95240	0.257	1.4e-14	13.8545	1.42824e-05	1.03788e-07	0.000116529
rs2076316	ILMN_2372398	ENSG00000112294	6	6	24597719	24603176	5457	0.257	1.4e-14	13.8496	8.30615e-09	1.6536e-09	2.0492e-11
rs13091225	ILMN_1750144	ENSG00000154781	3	3	14672593	14668257	4336	0.257	1.4e-14	13.846	6.2865e-11	1.68519e-06	0.536041
rs4531696	ILMN_1784364	ENSG00000172345	15	15	79346670	79392069	45399	0.257	1.5e-14	13.8118	0.00011776	0.0290723	7.23948e-06
rs6796	ILMN_1724293	ENSG00000136240	7	7	6468891	6467238	1653	-0.257	1.6e-14	13.8034	4.0404e-11	5.6123e-11	0
rs264336	ILMN_1742151	ENSG00000158458	5	5	139308921	139207444	101477	0.257	1.6e-14	13.8013	0.0234182	0.219545	0.0560328
rs4120131	ILMN_1675695	ENSG00000083642	13	13	32175085	32058564	116521	0.257	1.6e-14	13.8003	0.0849671	0.0724977	0.523185
CNVR7227.4	ILMN_1730351	ENSG00000182459	17	17	77911512	77910411	1101	-0.257	1.6e-14	13.7971	NA	NA	NA
rs709683	ILMN_2153280	ENSG00000127463	1	1	19437930	19417172	20758	0.256	1.6e-14	13.786	0.000284708	0.0035425	0.0195304
rs13393332	ILMN_1676629	ENSG00000125629	2	2	118565482	118562520	2962	-0.256	1.8e-14	13.7523	0.0600253	0.00408695	1.39141e-08
rs4719437	ILMN_1674390	ENSG00000188191	7	7	814722	555361	259361	0.256	1.8e-14	13.7416	2.31364e-10	9.66251e-10	0
rs10876480	ILMN_1807798	ENSG00000135390	12	12	52352537	52345212	7325	-0.256	1.8e-14	13.7342	2.1748e-06	8.90516e-07	2.69391e-08
rs7338868	ILMN_1779558	ENSG00000183087	13	13	113479758	113546919	67161	-0.256	1.9e-14	13.7244	0.0406022	0.00829911	0.0781289
rs9743965	ILMN_1707356	ENSG00000165410	14	14	34246480	34249354	2874	0.256	2e-14	13.6997	3.76493e-06	0.000880254	4.38e-13
rs2516830	ILMN_1732404	ENSG00000170534	2	2	99140133	99124617	15516	-0.255	2.1e-14	13.6878	0.00142433	6.93145e-06	NA
rs10900595	ILMN_1746020	ENSG00000198625	1	1	202778224	202752134	26090	0.255	2.1e-14	13.6825	2.6e-14	6.1641e-11	0.076907
rs2296793	ILMN_1697166	ENSG00000136819	9	9	131624878	131629386	4508	-0.255	2.1e-14	13.6685	1.79315e-07	9.03007e-07	0.00102835
rs6420941	ILMN_1753183	ENSG00000170779	14	14	104569829	104547326	22503	0.255	2.2e-14	13.666	1.3458e-06	3.29992e-06	0.0620766
rs4321508	ILMN_1667449	ENSG00000174500	3	3	113422184	113322382	99802	0.255	2.2e-14	13.6484	0.010159	0.00567227	0.418816
rs7720838	ILMN_1795930	ENSG00000171522	5	5	40522652	40715789	193137	-0.255	2.3e-14	13.6372	0.00303776	7.35071e-06	2.80476e-09
rs516473	ILMN_1733690	ENSG00000118507	6	6	131485535	131508154	22619	-0.255	2.4e-14	13.6278	0.0676534	0.0011196	0.000200394
rs11043196	ILMN_1652918	ENSG00000139725	12	12	120697041	120700045	3004	-0.255	2.5e-14	13.6096	4.93674e-08	4.72757e-10	0.492595
rs17792659	ILMN_1740842	ENSG00000165821	14	14	20952488	21059074	106586	0.255	2.5e-14	13.607	0.0225131	0.516805	0.0150527
rs4671631	ILMN_1656904	ENSG00000115902	2	2	64998290	65070098	71808	-0.255	2.5e-14	13.5947	1.30315e-05	1.5797e-05	0
rs3812475	ILMN_1809944	ENSG00000183665	8	8	125532430	125532254	176	0.254	2.6e-14	13.586	4.3186e-10	2.71932e-07	0
rs9929840	ILMN_2083567	ENSG00000040199	16	16	70358442	70232304	126138	0.254	2.6e-14	13.5787	1.52936e-05	0.000100092	0.000128545
rs717183	ILMN_1680344	ENSG00000101605	18	18	3242923	3056805	186118	-0.254	2.7e-14	13.5745	5.18504e-05	3.23275e-06	2.19118e-09
rs13084692	ILMN_1735499	ENSG00000057019	3	3	100092138	99997504	94634	0.254	2.7e-14	13.5741	1.97e-13	7.6141e-11	0.0537928
rs7210088	ILMN_2338480	ENSG00000126858	17	17	27474704	27493586	18882	0.254	2.7e-14	13.5708	0.0357984	0.00116763	1.06961e-10
rs1706902	ILMN_1779353	ENSG00000091127	7	7	104982511	104884194	98317	-0.254	2.8e-14	13.5587	0.000992077	2.72367e-05	1.04043e-05
rs2154984	ILMN_1815024	ENSG00000126432	11	11	63672352	63828023	155671	0.254	2.8e-14	13.5587	0.00809098	0.00185277	1.32734e-07
rs149192	ILMN_1758941	ENSG00000129625	5	5	112279964	112239980	39984	0.254	2.9e-14	13.5442	0.000334287	0.000755193	2.24622e-09
rs658524	ILMN_1657797	ENSG00000172500	11	11	65403835	65407787	3952	0.254	2.9e-14	13.5397	0.00687329	0.080411	2.83613e-09
rs10067364	ILMN_1655796	ENSG00000173926	5	5	126362306	126233454	128852	0.254	3e-14	13.5249	0.00645911	0.0075734	0.0133941
rs7795944	ILMN_1785095	ENSG00000171130	7	7	149202398	149200990	1408	-0.254	3.2e-14	13.4976	3.17406e-05	0.0063891	1.57602e-08
rs3820393	ILMN_1680624	ENSG00000143162	1	1	165779181	165776877	2304	-0.254	3.3e-14	13.4858	0.00832543	0.768951	0.0925103
rs10934611	ILMN_1797031	ENSG00000169087	3	3	123892897	123941536	48639	-0.253	3.4e-14	13.464	3.38094e-06	1.3609e-05	0.457819
rs7246537	ILMN_2312340	ENSG00000131042	19	19	59820634	59469487	351147	-0.253	3.5e-14	13.4583	0.0230116	0.00190776	4.332e-12
rs823110	ILMN_1680692	ENSG00000069275	1	1	203967700	203953732	13968	-0.253	3.6e-14	13.4468	3.21687e-05	0.000477997	0.0993164
rs1551570	ILMN_1752226	ENSG00000221830	19	19	10079029	10083197	4168	-0.253	3.7e-14	13.4363	1.226e-12	2.94318e-09	NA
rs2070232	ILMN_1690802	ENSG00000173113	11	11	63727200	63840743	113543	-0.253	3.7e-14	13.4265	0.00137671	0.0706992	1e-15
rs3870341	ILMN_1665331	ENSG00000145020	3	3	49559748	49429216	130532	-0.253	4e-14	13.4027	0.000298549	0.00226738	2.43359e-06
rs2659101	ILMN_1696450	ENSG00000167748	19	19	56014022	56014216	194	0.253	4e-14	13.3972	0.00028515	0.000303329	1.7e-14
rs16837272	ILMN_1755818	ENSG00000160783	1	1	154507458	154449408	58050	0.253	4.1e-14	13.3871	0.000205323	2.04136e-07	0.103949
rs2530668	ILMN_1805916	ENSG00000184117	22	22	28374227	28280800	93427	-0.253	4.1e-14	13.3832	0.000141749	4.01851e-05	9.6884e-11
rs7918164	ILMN_1775328	ENSG00000148824	10	10	135073312	135057611	15701	0.253	4.1e-14	13.382	0.000111783	0.000761467	2.2661e-06
rs2502985	ILMN_1764628	ENSG00000011009	1	1	23990421	23990233	188	0.252	4.2e-14	13.3791	1.33764e-05	0.00138288	0.263542
rs10425594	ILMN_1728360	ENSG00000063322	19	19	44581530	44573803	7727	-0.252	4.4e-14	13.3598	0.00149429	0.000447878	0.0253092
rs3809393	ILMN_2232177	ENSG00000072110	14	14	68515865	68410793	105072	-0.252	4.4e-14	13.3561	0.120002	0.00556214	3.47023e-06
rs203881	ILMN_1806502	ENSG00000197279	6	6	28146095	28154551	8456	-0.252	4.4e-14	13.3531	NA	NA	0.00012635
rs1390501	ILMN_1661596	ENSG00000162769	1	1	211131667	211098220	33447	-0.252	4.6e-14	13.3392	2.28922e-07	5.68224e-09	5.71621e-08
rs9639820	ILMN_1778557	ENSG00000065883	7	7	40061165	39956484	104681	-0.252	4.6e-14	13.3341	4.59308e-06	3.5058e-07	0.00218132
rs747742	ILMN_1695829	ENSG00000141540	17	17	69741086	69721291	19795	0.252	4.6e-14	13.334	0.00896783	0.0403007	0.191413
rs2867932	ILMN_1776998	ENSG00000140403	15	15	76378091	76343551	34540	-0.252	4.7e-14	13.3296	0	0	2.00926e-08
rs7573035	ILMN_1680171	ENSG00000168958	2	2	227929523	227898199	31324	-0.252	5e-14	13.3053	0.103665	0.000258536	0.0256609
rs12994682	ILMN_1727490	ENSG00000071909	2	2	170705767	170742901	37134	0.252	5e-14	13.2994	0.0586788	0.0302965	1.64112e-05
rs7604391	ILMN_2403664	ENSG00000115138	2	2	25188995	25237226	48231	0.252	5.2e-14	13.2806	0.000218633	0.000149983	9.23023e-05
rs7387960	ILMN_1712517	ENSG00000185730	8	8	144423490	144444971	21481	0.251	5.7e-14	13.2422	NA	NA	6.45457e-10
rs2688497	ILMN_1653278	ENSG00000176945	3	3	196961755	196933424	28331	0.251	5.9e-14	13.2317	1.9896e-11	5.51468e-06	7.02132e-10
rs11858230	ILMN_1770044	ENSG00000169684	15	15	76622606	76644961	22355	-0.251	6e-14	13.2226	0.0950557	0.000423073	0.771129
rs17752670	ILMN_1766309	ENSG00000100124	22	22	36612842	36556809	56033	-0.251	6.1e-14	13.2158	0.00326534	0.00169152	1.84485e-06
rs12729119	ILMN_1758731	ENSG00000134716	1	1	60167109	60131571	35538	-0.251	6.1e-14	13.2155	0.000626142	0.356431	0.00174692
rs10919043	ILMN_2407824	ENSG00000143153	1	1	167285011	167341559	56548	0.251	6.3e-14	13.2015	0.0420473	0.0279187	0.000432475
rs4796224	ILMN_1725620	ENSG00000005955	17	17	31916633	31974917	58284	0.251	6.3e-14	13.1992	0.00297684	0.156794	0.00813594
rs3184648	ILMN_1731123	ENSG00000114125	3	3	142946835	142939741	7094	-0.251	6.3e-14	13.1987	4.03293e-06	0.00148641	0.0715085
rs1047355	ILMN_1657682	ENSG00000168827	3	3	159891955	159845011	46944	-0.251	6.4e-14	13.1952	0.00202216	6.79781e-07	0.00300029
rs919214	ILMN_1736757	ENSG00000111670	12	12	100694907	100663409	31498	0.251	6.4e-14	13.1941	0.261317	0.0945477	0.103325
rs754847	ILMN_2121207	ENSG00000141971	19	19	17402016	17391856	10160	0.251	6.7e-14	13.1757	0.0682495	0.704747	0.0168045
rs2275008	ILMN_1753393	ENSG00000092094	14	14	19986088	19985056	1032	-0.25	6.7e-14	13.1724	4.37564e-06	2.24688e-06	1.28781e-09
rs6801338	ILMN_1808299	ENSG00000144711	3	3	13105395	12914374	191021	-0.25	7e-14	13.1519	0.158493	0.011668	0.000877549
rs13145898	ILMN_2189222	ENSG00000145332	4	4	88292201	88301238	9037	-0.25	7.1e-14	13.15	4.08859e-07	1.17931e-07	0.913162
rs12448432	ILMN_1793201	ENSG00000103253	16	16	718820	716959	1861	0.25	7.8e-14	13.1103	0.0573557	0.39562	0.9124
rs1043346	ILMN_1760858	ENSG00000167461	19	19	16105055	16083490	21565	-0.25	7.8e-14	13.1087	0.000342498	0.000829358	0.622147
rs7584255	ILMN_1807425	ENSG00000030419	2	2	213556971	213572674	15703	0.25	8e-14	13.0987	1.36675e-07	8.891e-12	0.586027
rs17659759	ILMN_1770765	ENSG00000172460	16	16	2832961	2829576	3385	0.25	8e-14	13.0965	3.70303e-07	1.60092e-06	NA
rs3785437	ILMN_1712708	ENSG00000132481	17	17	71417816	71381842	35974	-0.25	8.3e-14	13.0816	0	0	0
rs2076198	ILMN_1763460	ENSG00000100138	22	22	40259120	40399886	140766	0.249	8.5e-14	13.0714	0.00445124	0.0424178	0.271059
rs10950940	ILMN_1801205	ENSG00000136235	7	7	23163340	23252841	89501	-0.249	8.5e-14	13.0708	0.179487	0.0267886	0.0112932
rs7832722	ILMN_1724762	ENSG00000171044	8	8	11002851	10791075	211776	0.249	8.5e-14	13.0706	0.0031962	0.041673	0.201157
rs829562	ILMN_1708081	ENSG00000172954	2	2	30549259	30523613	25646	0.249	8.5e-14	13.0681	0.000831641	0.000594818	0.000330949
rs10032104	ILMN_2228035	ENSG00000002587	4	4	10392380	11009086	616706	0.249	8.6e-14	13.067	4.12496e-06	8.1203e-08	5.83405e-06
rs2706520	ILMN_2352090	ENSG00000170412	17	17	69964037	69938647	25390	0.249	8.7e-14	13.0628	0.0553612	0.0102053	0.000325197
rs1009358	ILMN_1808500	ENSG00000011523	2	2	65129955	65136999	7044	-0.249	9.1e-14	13.0399	0.00121998	0.0137079	0.0254215
rs4118326	ILMN_2189371	ENSG00000162631	1	1	107329066	107484152	155086	0.249	9.7e-14	13.0124	0.0167004	0.0531621	0.0184163
rs17701022	ILMN_1695472	ENSG00000159111	17	17	43263600	43255638	7962	0.249	1e-13	13.0014	NA	NA	0.00526558
rs769214	ILMN_1651705	ENSG00000121691	11	11	34416292	34417054	762	0.249	1e-13	12.9983	NA	NA	5.12948e-09
rs12642193	ILMN_1652763	ENSG00000180408	4	4	25525554	25524917	637	-0.249	1.04e-13	12.9848	NA	NA	NA
rs202085	ILMN_1722533	ENSG00000102781	13	13	29703265	29674768	28497	0.248	1.1e-13	12.9568	2.50436e-09	5.64485e-08	2.51614e-07
rs3792096	ILMN_1758619	ENSG00000130561	2	2	233903638	233881206	22432	0.248	1.13e-13	12.9456	0.193366	0.435209	NA
rs6948467	ILMN_2374770	ENSG00000106052	7	7	27836306	27746239	90067	0.248	1.19e-13	12.923	0.01156	0.105721	0.0317326
rs9348153	ILMN_1739497	ENSG00000185068	6	6	158563513	158509380	54133	0.248	1.2e-13	12.9218	0.000739661	0.00204212	4.67188e-08
rs3752493	ILMN_1660864	ENSG00000103269	16	16	657523	665792	8269	-0.248	1.24e-13	12.9069	6.76982e-05	1.26847e-05	0.0124276
rs198462	ILMN_1811437	ENSG00000124920	11	11	61280694	61276697	3997	-0.248	1.27e-13	12.8953	6.525e-12	6.25e-13	0.00933754
rs7494379	ILMN_1695290	ENSG00000073712	14	14	52481140	52393736	87404	0.248	1.28e-13	12.8926	3.32183e-05	0.00509846	2.9479e-06
rs12471731	ILMN_1767135	ENSG00000115904	2	2	39078674	39066331	12343	0.248	1.28e-13	12.8919	0.00159856	1.99633e-07	0.0106467
rs918480	ILMN_2392261	ENSG00000170231	5	5	159578671	159546952	31719	-0.248	1.29e-13	12.891	0.000548358	8.31638e-08	9.37682e-05
rs11698945	ILMN_1679826	ENSG00000077984	20	20	24921246	24877866	43380	-0.248	1.35e-13	12.8696	1.05116e-08	9.68156e-08	0.0216966
rs9426256	ILMN_1670263	ENSG00000162852	1	1	244899996	244796386	103610	0.247	1.35e-13	12.8683	6.63798e-05	0.00117514	0.635285
CNVR4989.7	ILMN_1665437	ENSG00000130649	10	10	135168862	135190857	21995	0.247	1.37e-13	12.8633	NA	NA	NA
rs7342306	ILMN_1695423	ENSG00000010278	12	12	6161353	6179142	17789	0.247	1.4e-13	12.8539	0.470422	0.187659	0.000782162
rs1693502	ILMN_1700733	ENSG00000047346	15	15	50596745	50660822	64077	0.247	1.41e-13	12.8513	0.0933431	0.00195264	0.00534554
rs10189685	ILMN_1739942	ENSG00000138439	2	2	203196693	203208454	11761	-0.247	1.42e-13	12.8487	0.164832	0.00203464	0.000590278
rs13111502	ILMN_1772627	ENSG00000168824	4	4	4445724	4400768	44956	0.247	1.46e-13	12.8349	NA	NA	NA
rs3823612	ILMN_1726288	ENSG00000106460	7	7	12225279	12217449	7830	-0.247	1.48e-13	12.8304	2.55844e-09	0	1.01255e-08
rs13203612	ILMN_1662117	ENSG00000124678	6	6	35196832	35180603	16229	-0.247	1.51e-13	12.8224	NA	NA	NA
rs2305743	ILMN_1699908	ENSG00000096996	19	19	18054190	18031701	22489	-0.247	1.51e-13	12.8219	0.0742275	0.0004473	3e-15
rs11254210	ILMN_1721657	ENSG00000148484	10	10	16891939	16672625	219314	-0.247	1.58e-13	12.8027	1.9429e-05	4.19872e-06	2.12157e-10
rs2838751	ILMN_2104924	ENSG00000160256	21	21	45233217	45184355	48862	-0.247	1.61e-13	12.7926	0.0104425	0.00803868	0.593307
rs845725	ILMN_1654685	ENSG00000175471	5	5	94066663	94068957	2294	0.247	1.65e-13	12.7834	0	6e-15	0.0995364
rs2838862	ILMN_1688246	ENSG00000215447	21	21	45511153	45532395	21242	0.246	1.74e-13	12.7592	NA	NA	0.0307905
rs10859822	ILMN_1737738	ENSG00000184752	12	12	93921036	93889240	31796	0.246	1.78e-13	12.7495	2.76102e-07	0.00105558	4.8e-14
rs13362413	ILMN_1686623	ENSG00000182578	5	5	149461071	149413051	48020	0.246	1.78e-13	12.7494	5.69856e-05	0.00403847	1.03378e-05
rs7507133	ILMN_1728710	ENSG00000180257	19	19	58154768	58144446	10322	0.246	1.81e-13	12.7416	NA	NA	0.866148
rs1569857	ILMN_1744665	ENSG00000100393	22	22	39870879	39818553	52326	0.246	1.86e-13	12.7313	0.0278952	7.1354e-05	0.776211
rs752336	ILMN_1728230	ENSG00000168661	19	19	40073524	40125405	51881	-0.246	1.88e-13	12.7253	0.000617264	1.37328e-05	0.000131146
CNVR6668.2	ILMN_1671355	ENSG00000185984	16	16	21679079	21382027	297052	0.247	1.89e-13	12.7225	NA	NA	NA
rs12452081	ILMN_1707551	ENSG00000183077	17	17	73684285	73694993	10708	-0.246	1.9e-13	12.7218	0.0411069	0.122959	0.887442
rs9314865	ILMN_1664978	ENSG00000119139	9	9	70991314	70956382	34932	-0.246	1.91e-13	12.7197	0.937936	0.000621386	7.71129e-05
rs2272294	ILMN_1747506	ENSG00000134815	19	19	52604134	52544386	59748	0.246	1.91e-13	12.7193	1.41027e-08	1.2263e-05	0.799569
rs17707714	ILMN_1768271	ENSG00000112305	6	6	71627600	71434200	193400	0.246	1.93e-13	12.7149	2.61414e-08	1.45e-13	NA
rs911135	ILMN_1774432	ENSG00000125821	20	20	18609292	18516556	92736	0.246	2.01e-13	12.6977	0.0702055	0.355158	2.59525e-07
rs6105851	ILMN_2176251	ENSG00000125871	20	20	17903037	17897716	5321	-0.245	2.18e-13	12.6612	6.10541e-05	2.20302e-08	0
rs7688190	ILMN_2078697	ENSG00000073331	4	4	113548913	113437948	110965	0.245	2.21e-13	12.6564	0.010798	5.01591e-05	0.199561
rs6702	ILMN_1808059	ENSG00000124243	20	20	48927015	48844874	82141	-0.245	2.29e-13	12.641	0.170519	0.185809	0.473937
rs12617564	ILMN_1680513	ENSG00000205086	2	2	42065162	42016012	49150	0.245	2.35e-13	12.6291	NA	NA	0.00151349
rs17036821	ILMN_1746393	ENSG00000154743	3	3	12508147	12500942	7205	-0.245	2.38e-13	12.6229	2.82719e-07	1.35438e-07	4.25522e-07
rs3752556	ILMN_1813833	ENSG00000103245	16	16	729761	719772	9989	-0.245	2.4e-13	12.6195	1.4426e-05	2.43625e-05	5.16409e-06
rs215571	ILMN_1660086	ENSG00000133392	16	16	15851833	15704493	147340	-0.245	2.45e-13	12.6116	1.94613e-10	1.61523e-10	0.000302093
rs3744132	ILMN_1731518	ENSG00000179598	17	17	16998506	17045036	46530	0.245	2.5e-13	12.6022	7.91662e-07	1.41882e-06	2.15076e-08
rs7661286	ILMN_1691567	ENSG00000163281	4	4	44356074	44398926	42852	0.245	2.5e-13	12.6015	0.00264922	0.00273056	0.017893
rs4450008	ILMN_1737163	ENSG00000142669	1	1	26516446	26478833	37613	-0.245	2.53e-13	12.5975	0.000365876	0.208167	0.225019
rs1055240	ILMN_1776678	ENSG00000179144	7	7	150021436	149842878	178558	0.245	2.68e-13	12.5715	0.00585363	0.00506018	0.00560567
rs10402592	ILMN_2181432	ENSG00000161888	19	19	11117886	11117170	716	0.244	2.73e-13	12.5631	0.867673	0.53462	1.05669e-05
rs2001277	ILMN_1730487	ENSG00000122786	7	7	134240615	134114711	125904	0.244	2.74e-13	12.5616	4.76617e-06	1.20972e-06	5.26472e-05
rs488131	ILMN_1758750	ENSG00000103356	16	16	23382640	23440836	58196	-0.244	2.75e-13	12.561	0.0135167	0.0573578	0.0292362
rs2284339	ILMN_2223941	ENSG00000140092	14	14	91410653	91405511	5142	0.244	2.75e-13	12.5602	3.51069e-10	5.45039e-09	1.56e-13
rs7184567	ILMN_1680313	ENSG00000103496	16	16	30928578	30951917	23339	-0.244	2.75e-13	12.5602	0.0822936	0.00072242	0.000210361
rs1474267	ILMN_1748476	ENSG00000055044	2	2	202751563	202838760	87197	0.244	2.77e-13	12.5581	7.2347e-06	9.21459e-09	0.171159
rs7806340	ILMN_1700248	ENSG00000187260	7	7	150753435	150709140	44295	0.244	2.8e-13	12.5533	2.84863e-05	0.00522704	0.0278035
rs2702703	ILMN_2399300	ENSG00000166833	11	11	19357948	19691457	333509	0.244	2.84e-13	12.5468	0.904627	0.907212	0.110724
rs1950134	ILMN_1662731	ENSG00000169031	2	2	227771195	227737525	33670	-0.244	2.88e-13	12.5411	0.0309016	0.000175911	0.000122039
rs892113	ILMN_1716089	ENSG00000197256	19	19	11136933	11135947	986	-0.244	2.9e-13	12.538	5.74631e-10	7.70797e-05	NA
rs4614	ILMN_1726306	ENSG00000149397	11	11	118457580	118460797	3217	-0.244	2.94e-13	12.5312	0.00013069	0.0298761	NA
rs849140	ILMN_1682727	ENSG00000153814	7	7	28150226	27836726	313500	-0.244	3.01e-13	12.5209	0.163296	0.280004	8.93242e-05
rs10838681	ILMN_1814022	ENSG00000025434	11	11	47231639	47227043	4596	-0.244	3.22e-13	12.4927	0.0282926	0.00844264	2.54004e-07
rs1030098	ILMN_1781386	ENSG00000070540	17	17	63952108	63929018	23090	0.244	3.27e-13	12.4852	0.0439731	0.000363464	8.73981e-06
rs557007	ILMN_1800787	ENSG00000131378	3	3	16383993	16332357	51636	-0.244	3.31e-13	12.4805	8.31478e-05	0.0184987	0.00587639
rs2246287	ILMN_1776490	ENSG00000125319	17	17	39587967	39574852	13115	0.244	3.34e-13	12.4756	0.000904379	5.9501e-06	6.29757e-09
rs6670601	ILMN_2197365	ENSG00000116741	1	1	191025237	191044794	19557	-0.244	3.37e-13	12.4718	0.0121196	0.00338044	0.000866336
rs6957858	ILMN_1665291	ENSG00000013374	7	7	150699194	150669791	29403	0.243	3.57e-13	12.4468	0.0752077	0.0890757	0.53507
rs35009	ILMN_1803312	ENSG00000086189	5	5	61689943	61720108	30165	0.243	3.6e-13	12.4437	NA	NA	0.235373
rs2012735	ILMN_1675684	ENSG00000221940	22	22	37741810	37740208	1602	0.243	3.62e-13	12.4414	2.78761e-05	1.2136e-05	NA
rs12044526	ILMN_1657683	ENSG00000119280	1	1	229132931	229039499	93432	-0.243	3.65e-13	12.4376	0.404617	0.998047	0.0623993
rs12267584	ILMN_1718063	ENSG00000107798	10	10	90992521	90963306	29215	-0.243	3.68e-13	12.4342	0.00668545	4.75216e-06	9.24202e-05
rs17155703	ILMN_1758672	ENSG00000065809	10	10	14741683	14600562	141121	-0.243	3.88e-13	12.4117	1.36654e-05	0.0141115	8.06722e-05
rs2241623	ILMN_1730307	ENSG00000175221	19	19	827603	818964	8639	0.243	3.92e-13	12.4071	3.142e-12	7.44481e-07	1.01631e-10
rs4753552	ILMN_1697817	ENSG00000110218	11	11	93585418	93501742	83676	0.243	4.02e-13	12.3959	6.71028e-07	0.000218403	0.0604234
rs10219424	ILMN_1678423	ENSG00000064199	11	11	124070597	124048950	21647	-0.243	4.03e-13	12.3943	1.19069e-08	0.0120985	7.19078e-06
rs12053904	ILMN_1741585	ENSG00000163935	3	3	53000876	52913668	87208	0.243	4.03e-13	12.3942	0.0317476	8.82664e-05	0.00243039
rs466256	ILMN_1677509	ENSG00000131188	5	5	176808561	176806400	2161	-0.243	4.11e-13	12.386	0.0412545	0.00122724	0.0271225
rs11205849	ILMN_1665357	ENSG00000085832	1	1	51703236	51592523	110713	-0.243	4.13e-13	12.3843	0.0401041	0.00463221	0.480812
rs4241188	ILMN_1798543	ENSG00000081320	2	2	196806194	196709913	96281	-0.242	4.41e-13	12.3551	NA	NA	0.0039399
rs2290202	ILMN_2409318	ENSG00000166965	15	15	89313270	89299110	14160	-0.242	4.42e-13	12.3543	3.20334e-08	7.22521e-10	0.00452647
rs1709679	ILMN_1711886	ENSG00000214160	3	3	185425834	185442811	16977	-0.242	4.55e-13	12.3421	4.26326e-10	6e-15	0.0321159
rs1394371	ILMN_1726554	ENSG00000136381	15	15	76511523	76517573	6050	0.242	4.63e-13	12.3341	2.87782e-07	1.01268e-06	0.0333874
rs622614	ILMN_1794364	ENSG00000172543	11	11	65419814	65403860	15954	0.242	4.66e-13	12.3314	1e-15	2e-15	6.64797e-10
rs6575135	ILMN_1714386	ENSG00000100814	14	14	19857800	19849369	8431	0.242	4.71e-13	12.3273	0.000121198	1.3785e-05	0.430411
rs2624	ILMN_2148785	ENSG00000117228	1	1	89291210	89290593	617	-0.242	4.74e-13	12.3243	0.00136256	0.0582248	0.0030656
rs9886723	ILMN_1658917	ENSG00000106688	9	9	4550453	4480444	70009	-0.242	4.74e-13	12.324	0.000365299	2.66246e-05	1.06044e-05
rs4540393	ILMN_1664776	ENSG00000132294	8	8	133011280	132985517	25763	0.242	5.12e-13	12.291	0.06803	0.000397294	0.00460853
rs4376712	ILMN_1771385	ENSG00000162654	1	1	89295099	89420044	124945	0.242	5.26e-13	12.2789	0.304082	0.310363	4.68561e-05
rs2889861	ILMN_1683462	ENSG00000100983	20	20	32869324	32979898	110574	-0.242	5.28e-13	12.2778	0.598899	0.561422	4.25327e-10
rs6114215	ILMN_1800354	ENSG00000101439	20	20	23576443	23556534	19909	-0.241	5.47e-13	12.2617	5.6425e-05	0.00174723	0.000251944
rs12758175	ILMN_1657754	ENSG00000122484	1	1	92443444	92537193	93749	0.241	5.56e-13	12.2547	0.0390394	0.000507451	0.660305
rs12126557	ILMN_1796685	ENSG00000142959	1	1	45029787	45021844	7943	-0.241	5.58e-13	12.2532	2.55392e-09	2.60984e-08	3.24911e-06
rs13169820	ILMN_1743655	ENSG00000184840	5	5	176974377	176951819	22558	0.241	5.71e-13	12.2434	0.289343	0.0141619	5.96674e-09
rs10823922	ILMN_1807540	ENSG00000107745	10	10	73852922	73797104	55818	-0.241	5.73e-13	12.2416	0.023506	0.021595	4.97379e-09
rs2233156	ILMN_1729546	ENSG00000188493	19	19	45973539	45938601	34938	0.241	5.95e-13	12.2255	0.00416123	0.00995179	0.00235241
rs9813119	ILMN_1724941	ENSG00000163814	3	3	45205570	45098774	106796	0.241	6.06e-13	12.2175	1.79088e-09	3.45361e-06	0.618401
rs4122189	ILMN_1661439	ENSG00000137312	6	6	31275905	30803492	472413	0.241	6.06e-13	12.2172	0.00252986	0.471928	NA
rs1697573	ILMN_1747622	ENSG00000105383	19	19	56410128	56420147	10019	0.241	6.07e-13	12.217	5.96e-13	2.6e-12	0.000290338
rs587259	ILMN_2079803	ENSG00000105216	19	19	39348245	39355283	7038	0.241	6.1e-13	12.215	0.0213881	0.00743519	NA
rs11640526	ILMN_1656420	ENSG00000131797	16	16	31728307	31619435	108872	0.241	6.14e-13	12.212	0.000471845	0.00156897	NA
rs4727035	ILMN_1684964	ENSG00000170260	7	7	148599359	148567675	31684	-0.241	6.26e-13	12.2036	0.000649345	0.000616703	0.0201146
rs2227295	ILMN_1677043	ENSG00000053371	1	1	19510895	19503046	7849	-0.241	6.33e-13	12.1984	2.54e-13	9.74e-13	1.837e-12
rs11041496	ILMN_1739576	ENSG00000166394	11	11	7628391	7642902	14511	0.241	6.57e-13	12.1822	0.158849	0.483119	0.0593778
rs10857362	ILMN_1681101	ENSG00000145416	4	4	164789776	164667738	122038	0.241	6.58e-13	12.1816	0.00433432	0.00124443	0.00503563
rs12644073	ILMN_1738449	ENSG00000109689	4	4	26506155	26471561	34594	0.241	6.58e-13	12.1816	1e-15	2.45984e-06	0
rs17230746	ILMN_2208413	ENSG00000075884	2	2	143911034	143565401	345633	0.241	6.66e-13	12.1765	0.00545735	0.000181472	0.00638951
rs4459653	ILMN_1661293	ENSG00000186019	19	19	49291454	49290337	1117	0.24	6.8e-13	12.1676	0.000610276	0.0369906	0.910175
rs8063406	ILMN_2374159	ENSG00000051108	16	16	55474669	55523249	48580	-0.24	6.95e-13	12.1581	0.0283092	0.065629	0.000518057
rs515917	ILMN_1740737	ENSG00000110063	11	11	125571249	125678857	107608	0.24	7.36e-13	12.1328	0.0605804	0.0116775	7.87909e-05
rs4792617	ILMN_1691418	ENSG00000175106	17	17	15329054	15280063	48991	0.24	7.4e-13	12.1305	0.0590239	0.0379648	0.307496
rs7038668	ILMN_1810100	ENSG00000167081	9	9	127279740	127548372	268632	-0.24	7.75e-13	12.1107	4.56012e-07	7.09596e-07	8.57652e-07
rs8033005	ILMN_1786469	ENSG00000167196	15	15	74064800	73983255	81545	-0.24	7.91e-13	12.102	0.00207275	0.0289546	0.00046625
rs617834	ILMN_1652394	ENSG00000104388	8	8	61681878	61592113	89765	0.24	8.15e-13	12.0889	NA	NA	0.0243465
CNVR1582.1	ILMN_1762224	ENSG00000163755	3	3	150449352	150330061	119291	-0.239	8.65e-13	12.0631	NA	NA	NA
rs10427741	ILMN_2167426	ENSG00000128203	22	22	25125028	25155239	30211	0.239	9.14e-13	12.0392	0.155361	0.00644189	0.0588479
rs11211124	ILMN_1803005	ENSG00000132763	1	1	45734995	45738312	3317	0.239	9.25e-13	12.0338	1.07286e-08	1.37784e-10	0.000973991
rs696666	ILMN_1751569	ENSG00000178965	1	1	74918680	74806386	112294	-0.239	9.26e-13	12.0334	0.209338	0.130082	0.0575644
rs4910068	ILMN_1752988	ENSG00000166452	11	11	8830650	8889277	58627	0.239	9.62e-13	12.0166	8.0429e-11	4.42795e-07	8.11e-13
rs4444493	ILMN_1751656	ENSG00000172059	2	2	10110628	10100427	10201	0.239	9.73e-13	12.0121	7.12278e-09	1.54689e-09	4.82664e-07
rs11204747	ILMN_1726108	ENSG00000143418	1	1	149193775	149204273	10498	0.239	9.8e-13	12.0088	0.000176415	1.69496e-05	0.000129309
rs625677	ILMN_2170814	ENSG00000078081	3	3	184356195	184322697	33498	0.239	9.95e-13	12.0021	0.0189104	0.00653397	0.193706
rs574365	ILMN_1790352	ENSG00000119227	3	3	198159368	198157612	1756	-0.239	1.01e-12	11.9955	1.50257e-08	0.000776369	0.00852733
rs7002953	ILMN_1774028	ENSG00000066855	8	8	66753891	66719528	34363	-0.239	1.03e-12	11.9871	0.000124301	1.76598e-06	7.92311e-05
rs874628	ILMN_1757134	ENSG00000127226	19	19	18165699	18165040	659	-0.239	1.037e-12	11.9843	7.64105e-06	0.0420737	NA
rs1708627	ILMN_1670008	ENSG00000154803	17	17	17087683	17056254	31429	-0.238	1.075e-12	11.9686	0.000105239	0.000117101	0
rs1650893	ILMN_1708015	ENSG00000161010	5	5	179212984	179196873	16111	0.238	1.099e-12	11.9588	NA	NA	0.00616733
rs7418709	ILMN_1724666	ENSG00000132849	1	1	62352494	61980737	371757	-0.238	1.114e-12	11.9532	0.106472	0.00169218	0.131939
rs10927202	ILMN_2092664	ENSG00000035687	1	1	242582956	242638420	55464	-0.238	1.184e-12	11.9266	0.0215422	0.0635712	1.32549e-05
rs3087866	ILMN_1807211	ENSG00000145029	3	3	49029695	49434770	405075	-0.238	1.194e-12	11.9231	1.1956e-11	1.78647e-08	0.0379912
rs2921161	ILMN_1757106	ENSG00000145495	5	5	10496850	10406828	90022	-0.238	1.202e-12	11.9201	NA	NA	0.563526
rs3774800	ILMN_1672122	ENSG00000178467	3	3	49309771	49002323	307448	0.238	1.219e-12	11.9139	0.000172313	0.0110492	0.204475
rs355775	ILMN_1738272	ENSG00000174953	3	3	155518822	155476152	42670	-0.238	1.244e-12	11.9052	5.61576e-06	3.02129e-05	0.425939
rs1042122	ILMN_1713369	ENSG00000142541	19	19	54681235	54681844	609	0.238	1.278e-12	11.8933	1.48361e-05	2.56104e-07	0.0831147
rs1682809	ILMN_1773963	ENSG00000060558	19	19	3116894	3087191	29703	0.238	1.282e-12	11.8923	0.427123	0.199431	0.448116
rs5992997	ILMN_1793659	ENSG00000183785	22	22	16956388	16973453	17065	-0.238	1.286e-12	11.8909	0.000336993	2.96305e-05	0.00434217
rs11127047	ILMN_2406043	ENSG00000115561	2	2	86680018	86584064	95954	-0.237	1.397e-12	11.8547	0.0273012	0.205743	0.590402
rs12580349	ILMN_1751984	ENSG00000181929	12	12	47722990	47682325	40665	-0.237	1.436e-12	11.8429	0.00969671	0.0110661	0.00924049
rs2045272	ILMN_1668055	ENSG00000148965	11	11	18234673	18209479	25194	0.237	1.447e-12	11.8395	0.00395819	0.000504345	NA
rs9463480	ILMN_1785113	ENSG00000146085	6	6	49508753	49506958	1795	-0.237	1.507e-12	11.822	0	1e-15	0
rs7751693	ILMN_1778444	ENSG00000096060	6	6	35803251	35649345	153906	0.237	1.509e-12	11.8212	NA	NA	NA
rs4907617	ILMN_2142353	ENSG00000139835	13	13	113061931	113026507	35424	0.237	1.516e-12	11.8193	1.09e-13	4.38336e-05	2.02622e-10
rs2447816	ILMN_1811330	ENSG00000154153	5	5	16637550	16526148	111402	0.237	1.53e-12	11.8152	0.000192578	7.63806e-06	0.026711
rs4397735	ILMN_2412336	ENSG00000151632	10	10	4955542	5021966	66424	0.237	1.545e-12	11.811	3.74958e-08	5.64439e-06	NA
rs1897004	ILMN_1680996	ENSG00000012779	10	10	45140328	45189635	49307	0.237	1.549e-12	11.8101	3.91925e-06	2.1725e-11	1.4745e-11
rs2268049	ILMN_1664542	ENSG00000103275	16	16	1311154	1299181	11973	-0.237	1.557e-12	11.8077	4.17796e-08	1.62535e-08	0.428231
rs7484027	ILMN_1669972	ENSG00000188211	11	11	17324956	17329885	4929	-0.237	1.629e-12	11.788	6e-15	5.78559e-06	4.65119e-06
rs6698159	ILMN_2220518	ENSG00000134248	1	1	110751799	110745394	6405	0.237	1.631e-12	11.7876	0.00488349	0.0965454	0.844654
rs1973243	ILMN_2400644	ENSG00000196220	3	3	9467275	8997278	469997	0.236	1.659e-12	11.7803	0.0222807	0.00011219	3.21363e-05
rs1882655	ILMN_2379393	ENSG00000169910	7	7	65784491	65178207	606284	-0.236	1.677e-12	11.7754	1.27361e-08	4.14879e-07	NA
rs2857035	ILMN_1734827	ENSG00000148773	10	10	129788057	129784913	3144	0.236	1.812e-12	11.7418	2.81177e-07	6.24775e-09	0.392348
rs1506326	ILMN_1798346	ENSG00000134444	18	18	58099370	58005504	93866	0.236	1.814e-12	11.7413	0.000592078	9.53894e-05	0.339971
rs131291	ILMN_1745421	ENSG00000100319	22	22	28499435	28456948	42487	-0.236	1.828e-12	11.7381	0.00145303	0.0495381	0.0228069
rs12609203	ILMN_1713397	ENSG00000188505	19	19	44382466	44379441	3025	0.236	1.858e-12	11.7311	0.00195076	0.000726701	NA
rs2272118	ILMN_1808613	ENSG00000163703	3	3	10024286	9950506	73780	0.236	1.857e-12	11.7311	3.72623e-05	0.00247888	0.134831
rs8067774	ILMN_1691717	ENSG00000129667	17	17	71991483	71978571	12912	0.236	1.885e-12	11.7247	5.22881e-06	8.79319e-05	5.197e-12
rs32702	ILMN_1767168	ENSG00000152495	5	5	110551191	110587981	36790	-0.236	1.89e-12	11.7234	1.98684e-06	2.05253e-09	1.26733e-08
rs7861768	ILMN_1706571	ENSG00000130958	9	9	98190599	98122834	67765	-0.236	1.918e-12	11.7172	0.0112734	0.0258203	0.162407
rs4143278	ILMN_1767662	ENSG00000172292	2	2	169022865	169021005	1860	-0.236	1.945e-12	11.7112	0.010838	0.195155	0.000390127
rs17676882	ILMN_1683415	ENSG00000145349	4	4	114592516	114591637	879	-0.236	1.97e-12	11.7054	9.41331e-05	0.0181126	0.934188
rs591512	ILMN_1737604	ENSG00000172456	1	1	59995919	59535328	460591	0.236	1.994e-12	11.7003	0.872649	0.811659	0.529763
rs2503701	ILMN_2097790	ENSG00000162585	1	1	2110977	2105777	5200	0.236	2.038e-12	11.6908	1.842e-09	2e-15	0.39916
rs4910823	ILMN_1656910	ENSG00000121236	11	11	5579239	5573923	5316	0.235	2.052e-12	11.6878	1.78094e-06	2.30293e-05	0.00308424
rs1057091	ILMN_1753122	ENSG00000147316	8	8	6487951	6251529	236422	-0.235	2.072e-12	11.6837	0.0729299	0.122837	0.156663
rs1471838	ILMN_1802557	ENSG00000013583	12	12	13075316	13019070	56246	0.235	2.093e-12	11.6793	5.695e-12	1.11771e-07	0.000733442
rs12608919	ILMN_1813374	ENSG00000161091	19	19	3494396	3489263	5133	0.235	2.108e-12	11.6761	NA	NA	2.31905e-07
rs10992587	ILMN_1772686	ENSG00000127084	9	9	94829589	94749554	80035	0.235	2.121e-12	11.6734	0.000387358	0.00961838	NA
rs7641299	ILMN_1746426	ENSG00000154174	3	3	101653242	101564999	88243	-0.235	2.203e-12	11.657	0.000464779	0.00134892	0.000368558
rs7160144	ILMN_2298818	ENSG00000125385	14	14	49130475	49113809	16666	-0.235	2.312e-12	11.636	0.0067259	0.0522406	NA
rs11243869	ILMN_1781721	ENSG00000125485	9	9	134525749	134458205	67544	-0.235	2.33e-12	11.6326	2.8691e-09	3.06582e-07	4.18123e-06
rs342519	ILMN_2199389	ENSG00000114812	3	3	42507541	42519121	11580	0.235	2.35e-12	11.6289	NA	NA	NA
rs12294882	ILMN_1767365	ENSG00000149269	11	11	76673182	76710709	37527	-0.235	2.362e-12	11.6267	NA	NA	0.00384627
rs16891593	ILMN_1716728	ENSG00000112167	6	6	39171971	39179818	7847	0.235	2.393e-12	11.621	5.96156e-06	0.0115176	NA
rs10405246	ILMN_1756696	ENSG00000105698	19	19	40460788	40451736	9052	0.235	2.458e-12	11.6094	0.00040258	0.000118329	0.794042
rs17771806	ILMN_1715963	ENSG00000100225	22	22	31211580	31200707	10873	-0.235	2.475e-12	11.6064	7.99147e-05	5.91275e-06	0.118421
rs9289668	ILMN_1758315	ENSG00000181804	3	3	145052741	144466755	585986	-0.234	2.611e-12	11.5831	0.00704831	0.000644582	0.763297
rs11651199	ILMN_1772296	ENSG00000178971	17	17	8083368	8070918	12450	-0.234	2.617e-12	11.5822	2.65435e-06	1.1068e-08	1e-15
rs9442951	ILMN_1680364	ENSG00000156535	6	6	74489356	74462235	27121	0.234	2.646e-12	11.5774	0.000256511	0.00018603	2.26494e-08
rs16944911	ILMN_1755504	ENSG00000136436	17	17	44374921	44263371	111550	-0.234	2.668e-12	11.5738	0.0990142	0.00670873	NA
rs6830	ILMN_1763091	ENSG00000156030	14	14	73238183	73251587	13404	-0.234	2.816e-12	11.5504	0.924159	0.219831	0.0899395
rs3759793	ILMN_1713605	ENSG00000103932	15	15	39594017	39596669	2652	-0.234	2.818e-12	11.55	0.00275217	0.00101213	0.0218901
rs2295553	ILMN_1797828	ENSG00000198171	20	20	3132133	3119021	13112	0.234	3.056e-12	11.5148	5.38978e-05	0.0304515	0.000596805
rs12426424	ILMN_1674308	ENSG00000185684	12	12	131158474	131134783	23691	-0.234	3.12e-12	11.5059	NA	NA	0.0469294
rs32462	ILMN_1789909	ENSG00000197226	5	5	179260833	179221679	39154	0.234	3.147e-12	11.5021	0.017244	0.038059	0.295171
rs11744662	ILMN_1762825	ENSG00000127022	5	5	179061311	179058536	2775	0.233	3.219e-12	11.4923	0.000709076	0.028024	0.00493545
rs4337402	ILMN_1735608	ENSG00000160392	19	19	45521170	45518813	2357	-0.233	3.242e-12	11.4892	0.338403	0.193451	1.33208e-09
rs9217	ILMN_1741131	ENSG00000170175	17	17	7303811	7289130	14681	0.233	3.245e-12	11.4888	1.85452e-07	1.70454e-05	0.0167445
rs2871921	ILMN_1779177	ENSG00000161265	19	19	40924259	40925270	1011	-0.233	3.3e-12	11.4815	0	5.329e-12	3.2474e-11
rs11940114	ILMN_1757387	ENSG00000154277	4	4	40911305	40953685	42380	-0.233	3.325e-12	11.4782	0.00253045	6.56198e-06	0.0676795
rs10952250	ILMN_1669722	ENSG00000127399	7	7	149656898	149651346	5552	0.233	3.613e-12	11.4422	NA	NA	0
rs894000	ILMN_1676899	ENSG00000163872	3	3	185018756	184898300	120456	0.233	3.627e-12	11.4404	0.130866	0.408364	0.105754
rs337365	ILMN_1663541	ENSG00000027847	5	5	176936221	176959778	23557	0.233	3.693e-12	11.4326	0.00387981	0.00848258	5.49678e-07
rs3207090	ILMN_1692698	ENSG00000143494	1	1	211135217	211190477	55260	0.233	3.75e-12	11.426	0.00195892	8.55478e-05	0.0701947
rs4785906	ILMN_1753139	ENSG00000162078	16	16	2818324	2820174	1850	-0.233	3.762e-12	11.4246	NA	NA	0.000845431
rs9683	ILMN_1779751	ENSG00000164898	7	7	138758278	138676614	81664	-0.233	3.852e-12	11.4143	0.0237575	0.0147064	0.114833
rs2242413	ILMN_1786766	ENSG00000168807	16	16	67919952	67778533	141419	-0.233	3.856e-12	11.4138	1.58607e-07	5.13676e-09	0.0304072
rs2034716	ILMN_1761259	ENSG00000151348	11	11	44205303	44073675	131628	0.232	4.021e-12	11.3956	6.86853e-05	0.000414339	0.635682
rs887854	ILMN_1675266	ENSG00000103174	16	16	5015542	5014848	694	0.232	4.114e-12	11.3857	1.46469e-08	6.62498e-09	2.47835e-08
rs2454450	ILMN_1811178	ENSG00000140386	15	15	74618290	74427593	190697	0.232	4.126e-12	11.3845	1.1587e-10	1e-15	2.3249e-11
rs10229964	ILMN_1684227	ENSG00000164849	7	7	1018301	1061447	43146	-0.232	4.17e-12	11.3799	0.0299928	0.0243972	0.0228134
rs4729565	ILMN_1800654	ENSG00000166508	7	7	99446492	99528340	81848	0.232	4.181e-12	11.3787	0.63445	0.684272	0.451133
rs5751901	ILMN_1737255	ENSG00000178026	22	22	23322265	23311588	10677	-0.232	4.189e-12	11.3779	3.72463e-06	0.0159695	0.00122946
rs11048911	ILMN_1755792	ENSG00000211455	12	12	27243027	27288343	45316	0.232	4.246e-12	11.372	0.079984	0.00231805	0.112615
rs10935284	ILMN_1741350	ENSG00000114107	3	3	139689160	139695879	6719	0.232	4.315e-12	11.365	1.51526e-07	3.229e-11	0.00609457
rs449401	ILMN_1766185	ENSG00000103126	16	16	277017	277441	424	-0.232	4.344e-12	11.3621	1.7474e-11	5.32665e-05	0.973053
rs17484848	ILMN_2359627	ENSG00000153094	2	2	111617030	111594962	22068	0.232	4.351e-12	11.3614	0.00414284	0.989867	0.0475099
rs10748150	ILMN_1727466	ENSG00000135643	12	12	68940517	69046329	105812	-0.232	4.354e-12	11.3612	0.0859703	0.522122	0.129421
rs2285894	ILMN_1763452	ENSG00000185862	17	17	26679001	26654917	24084	-0.232	4.439e-12	11.3527	0.000130319	0.020797	0.00880428
rs2155587	ILMN_1681644	ENSG00000023445	11	11	101778093	101693404	84689	0.232	4.465e-12	11.3502	0.000137	0.000175415	0.937602
rs823065	ILMN_1656186	ENSG00000133065	1	1	204037683	204024847	12836	-0.232	4.503e-12	11.3465	3.77989e-07	5.43596e-10	1.5948e-06
rs11588734	ILMN_2385220	ENSG00000160049	1	1	10455567	10443192	12375	-0.232	4.529e-12	11.344	0.065826	0.145556	0.484863
rs9633680	ILMN_1749540	ENSG00000203867	10	10	112593015	112547256	45759	-0.232	4.664e-12	11.3313	NA	NA	3.04352e-05
rs8076030	ILMN_1813389	ENSG00000125445	17	17	70741158	70769385	28227	-0.232	4.714e-12	11.3266	0.00115141	0.000335279	0
rs931647	ILMN_1693269	ENSG00000167414	19	19	51835207	51829173	6034	-0.232	4.718e-12	11.3262	0.780214	0.359973	NA
rs12273601	ILMN_1708934	ENSG00000148926	11	11	9593429	10283219	689790	-0.232	4.739e-12	11.3243	0.000714075	0.00300587	0.0191745
rs8192591	ILMN_1679520	ENSG00000204310	6	6	32293773	32243967	49806	0.232	4.752e-12	11.3231	2.17647e-05	0.0173324	NA
rs17319555	ILMN_1771411	ENSG00000088035	1	1	63677248	63605886	71362	-0.232	4.804e-12	11.3184	2.86597e-05	8.57152e-05	0.0143307
rs2079431	ILMN_1719986	ENSG00000100100	22	22	29894333	30007599	113266	-0.232	4.883e-12	11.3113	0.00121526	0.0136958	0.462525
rs10160863	ILMN_1803941	ENSG00000121749	12	12	70527103	70519808	7295	0.231	5.167e-12	11.2867	2.897e-12	7.44777e-10	0.0104344
rs1123483	ILMN_1864166	ENSG00000127124	1	1	41886784	41744623	142161	-0.231	5.18e-12	11.2857	0.907486	0.49567	0.00218755
rs3217772	ILMN_1786125	ENSG00000145386	4	4	122958632	122957991	641	0.231	5.204e-12	11.2837	6.93545e-05	1.23971e-07	2.94084e-08
rs7545429	ILMN_1745573	ENSG00000143643	1	1	229218759	229108613	110146	0.231	5.288e-12	11.2767	1.04814e-06	0.000122607	4.64125e-09
rs36986	ILMN_1702171	ENSG00000153395	5	5	1552805	1514544	38261	0.231	5.375e-12	11.2696	0.00390442	0.0139801	1.19047e-10
rs1638588	ILMN_1688864	ENSG00000175544	11	11	66956281	66979394	23113	-0.231	5.453e-12	11.2634	0.112672	0.629643	NA
rs3109843	ILMN_1708537	ENSG00000168214	4	4	26006663	25930430	76233	-0.231	5.561e-12	11.2549	NA	NA	0.27158
rs12258440	ILMN_1669015	ENSG00000108039	10	10	111666788	111614514	52274	-0.231	5.703e-12	11.2439	0.00211465	0.00418687	0.0192408
rs3806489	ILMN_1671452	ENSG00000135900	2	2	224528478	224530378	1900	-0.231	5.843e-12	11.2334	0.000715806	0.00278042	0.0193664
rs4974582	ILMN_2379734	ENSG00000159692	4	4	1269686	1195228	74458	-0.23	6.188e-12	11.2084	2.06783e-09	2.35319e-06	0.291742
rs4403634	ILMN_1694588	ENSG00000123843	1	1	205334713	205328835	5878	-0.23	6.209e-12	11.207	1.34622e-09	7.55053e-08	2.98226e-06
rs2125739	ILMN_1676728	ENSG00000171462	6	6	43520842	43526068	5226	-0.23	6.236e-12	11.2051	0.000105449	0.001394	0.000235049
rs3128619	ILMN_1706505	ENSG00000130635	9	9	136810592	136673473	137119	-0.23	6.455e-12	11.1901	0.0130542	0.0683798	0.00212831
rs900144	ILMN_2405305	ENSG00000133794	11	11	13250843	13255901	5058	-0.23	6.6e-12	11.1805	1.17232e-09	1.9e-14	0.000893619
rs4794225	ILMN_1684289	ENSG00000108439	17	17	43312589	43373916	61327	0.23	6.641e-12	11.1777	0.00272615	6.4421e-06	0.00264737
rs2064689	ILMN_1734937	ENSG00000162594	1	1	67425597	67404757	20840	-0.23	6.665e-12	11.1762	0.00107173	1.99137e-05	0.00989486
rs11564477	ILMN_1757350	ENSG00000168036	3	3	41255305	41211405	43900	0.23	6.818e-12	11.1664	6.42516e-05	0.000103982	NA
rs2789542	ILMN_2388955	ENSG00000197852	1	1	111966474	112069893	103419	-0.23	6.849e-12	11.1644	2.28862e-08	6.68833e-06	0.470459
rs1105774	ILMN_1732612	ENSG00000107338	9	9	37969377	37578417	390960	0.23	6.872e-12	11.1629	0.128364	0.0261166	0.373669
rs9911989	ILMN_1763000	ENSG00000184060	17	17	26261827	26272880	11053	-0.23	6.902e-12	11.161	2.94111e-08	6.09414e-05	7.28645e-06
rs6749119	ILMN_1739876	ENSG00000115839	2	2	135612348	135526323	86025	0.23	6.978e-12	11.1562	0.0139072	0.0264501	0.785014
rs2171280	ILMN_1690993	ENSG00000178403	4	4	113692085	113654125	37960	0.23	7.095e-12	11.149	NA	NA	0.00501247
rs10076188	ILMN_2214278	ENSG00000133302	5	5	94088294	93979808	108486	0.23	7.105e-12	11.1484	0	0	0.0647952
rs2720567	ILMN_1680339	ENSG00000104213	8	8	17484803	17478443	6360	-0.23	7.167e-12	11.1447	NA	NA	5.31631e-06
rs11732223	ILMN_2403906	ENSG00000164144	4	4	153900588	153920562	19974	-0.229	7.593e-12	11.1196	0.000769087	0.00348984	1.14425e-05
rs4885057	ILMN_2227473	ENSG00000083535	13	13	72494617	72254231	240386	0.229	7.657e-12	11.1159	NA	NA	0.210078
rs4646011	ILMN_1718070	ENSG00000132906	1	1	15716441	15687322	29119	-0.229	7.706e-12	11.1132	0.0078752	0.0272114	0.600519
rs7529037	ILMN_1726114	ENSG00000158715	1	1	203904123	203893604	10519	0.229	7.86e-12	11.1046	0.13243	0.0823147	1.07321e-05
rs11751301	ILMN_1755383	ENSG00000137269	6	6	53936941	53767737	169204	0.229	7.896e-12	11.1026	0.000126945	4.55118e-05	0.0396897
rs2988574	ILMN_1664466	ENSG00000198642	9	9	21356260	21319670	36590	-0.229	7.921e-12	11.1012	0.000224009	0.00570791	0.00110324
rs1257006	ILMN_2146657	ENSG00000144199	2	2	97072337	97113051	40714	-0.229	8.341e-12	11.0788	7.75705e-06	2.46609e-05	0.000950396
rs1138253	ILMN_1657631	ENSG00000178078	19	19	4276432	4275041	1391	0.229	8.472e-12	11.072	0.0318585	2.81576e-07	0.211209
rs429608	ILMN_1765532	ENSG00000204356	6	6	32038440	32027846	10594	-0.229	8.529e-12	11.0691	0.00403859	0.00218319	NA
rs1044158	ILMN_1659523	ENSG00000168883	2	2	85679642	85696726	17084	-0.229	8.824e-12	11.0543	0.0361904	0.0167591	0.488729
rs11073961	ILMN_1781638	ENSG00000184508	15	15	89284395	89275152	9243	0.229	9.024e-12	11.0446	0.901381	0.91559	0.195921
rs626555	ILMN_1696713	ENSG00000014138	11	11	64820128	64786006	34122	0.229	9.037e-12	11.044	3.74478e-07	0.00811761	0
rs17669632	ILMN_1757872	ENSG00000182319	8	8	8301477	8212676	88801	0.229	9.064e-12	11.0427	0.159459	0.00974761	0.0101676
rs1179610	ILMN_1701403	ENSG00000127946	7	7	75084061	75001345	82716	0.228	9.324e-12	11.0304	1.02161e-09	7.1583e-06	7.76197e-05
rs11078004	ILMN_1685763	ENSG00000141580	17	17	78156588	78165742	9154	-0.228	9.427e-12	11.0256	0.48593	0.0163278	0.000175257
rs1339919	ILMN_1795976	ENSG00000156398	10	10	104524437	104464288	60149	0.228	9.444e-12	11.0248	2.131e-12	0	0
rs222857	ILMN_1806408	ENSG00000072778	17	17	7105286	7063855	41431	-0.228	9.444e-12	11.0248	0.000168748	0.000106709	9.91845e-05
rs17265894	ILMN_2322552	ENSG00000061676	2	2	183566412	183497857	68555	0.228	9.475e-12	11.0234	7.14085e-06	1.28469e-05	0.000111132
rs2288542	ILMN_1757388	ENSG00000099330	19	19	17198222	17198055	167	-0.228	9.481e-12	11.0231	0.000490002	0.00122467	2.78167e-05
rs6465421	ILMN_1674620	ENSG00000127990	7	7	94085906	94052474	33432	-0.228	9.513e-12	11.0217	7.01673e-05	1.5194e-05	0.0179302
rs13203813	ILMN_1706498	ENSG00000111817	6	6	116813991	116798214	15777	-0.228	9.53e-12	11.0209	0.02442	0.00107619	0.388263
rs7113199	ILMN_2144401	ENSG00000149328	11	11	133752396	133707016	45380	-0.228	9.627e-12	11.0165	0.0604879	0.0182258	0.843535
rs17772514	ILMN_1806809	ENSG00000136870	9	9	103211676	103200976	10700	-0.228	9.811e-12	11.0083	9.64722e-06	2.02127e-05	0.0263376
rs13356031	ILMN_1731412	ENSG00000168246	5	5	171583387	171569255	14132	0.228	1.0137e-11	10.9941	0.00246333	0.0608828	1.64016e-05
rs12220353	ILMN_1800638	ENSG00000048740	10	10	11332804	11099933	232871	-0.228	1.0155e-11	10.9933	8.29528e-05	0.015682	0.158987
rs9838251	ILMN_1785161	ENSG00000159685	3	3	127944608	127905808	38800	0.228	1.0277e-11	10.9881	0.000397927	0.0372031	0.414712
rs9210	ILMN_1679495	ENSG00000140474	15	15	72915553	72915513	40	-0.228	1.0368e-11	10.9843	1.6e-14	4e-14	2.31154e-08
rs3770406	ILMN_2358784	ENSG00000115239	2	2	53771748	53613314	158434	-0.228	1.0697e-11	10.9707	0.0498555	0.103245	0.00391558
rs12525494	ILMN_1682717	ENSG00000137331	6	6	30882562	30818955	63607	-0.228	1.1087e-11	10.9552	NA	NA	NA
rs2896893	ILMN_1795949	ENSG00000103426	16	16	4418559	4344546	74013	0.227	1.1788e-11	10.9285	0.743774	0.428836	NA
rs7113204	ILMN_1798679	ENSG00000185101	11	11	490247	407930	82317	0.227	1.1839e-11	10.9267	0.0116401	0.0600227	7.6e-14
rs7568449	ILMN_2221673	ENSG00000138381	2	2	190229298	190234391	5093	-0.227	1.2152e-11	10.9154	0.00479939	3.24422e-05	0.00730929
rs962817	ILMN_1773427	ENSG00000107104	9	9	740891	460291	280600	-0.227	1.263e-11	10.8986	0.00024067	1.28164e-05	4.08763e-10
rs11912350	ILMN_1652313	ENSG00000099999	22	22	29078026	29104801	26775	0.227	1.3132e-11	10.8817	2.58986e-05	0.000333331	0.438318
rs7032258	ILMN_1803652	ENSG00000157693	9	9	116424818	116413527	11291	0.227	1.3178e-11	10.8802	0.000630596	0.0280276	0.00648496
rs2251615	ILMN_2090802	ENSG00000163472	1	1	154468923	154519363	50440	-0.227	1.3197e-11	10.8795	0.00157282	0.000617055	0.542274
rs12779943	ILMN_1740161	ENSG00000107890	10	10	27352662	27324005	28657	-0.227	1.3244e-11	10.878	0.000458284	8.97225e-06	0.0153254
rs859063	ILMN_1782439	ENSG00000117519	1	1	95130683	95135097	4414	0.227	1.3549e-11	10.8681	0.0141616	0.0043743	0.442804
rs4940732	ILMN_1811238	ENSG00000198796	18	18	54436030	54299459	136571	0.227	1.371e-11	10.863	0.0418639	0.101754	0.0158129
rs1400362	ILMN_1739222	ENSG00000171656	3	3	187366255	187246804	119451	0.227	1.3753e-11	10.8616	0.0148661	0.000168409	NA
rs2236947	ILMN_1667432	ENSG00000186792	3	3	50346435	50305266	41169	-0.227	1.377e-11	10.8611	1.38426e-08	2.33093e-06	0.0217442
rs2286598	ILMN_1688959	ENSG00000139193	12	12	6422776	6424312	1536	-0.227	1.4139e-11	10.8496	0.000448387	0.000243021	0.000256983
rs12603276	ILMN_1812478	ENSG00000108278	17	17	32020659	31916586	104073	-0.227	1.4206e-11	10.8475	1e-15	8.9e-14	0
rs8543	ILMN_2318733	ENSG00000113734	5	5	172523942	172504146	19796	-0.227	1.4242e-11	10.8464	1.08225e-05	0.000145444	3.67e-13
rs2413202	ILMN_1662038	ENSG00000133424	22	22	32531192	31998847	532345	0.226	1.433e-11	10.8437	0.00180872	0.000261557	0.108891
rs1442744	ILMN_1725485	ENSG00000091844	6	6	153483425	153373550	109875	-0.226	1.4375e-11	10.8424	1.28888e-08	4.40431e-08	7.25083e-05
rs10260707	ILMN_1682226	ENSG00000106404	7	7	100650664	100662093	11429	-0.226	1.4835e-11	10.8287	6.6e-14	3.7141e-10	1.383e-11
rs9843097	ILMN_1685574	ENSG00000196428	3	3	151680365	151608812	71553	-0.226	1.4862e-11	10.8279	5.75851e-05	1.19372e-06	0.23643
rs631132	ILMN_1751051	ENSG00000136197	7	7	42943615	42915399	28216	-0.226	1.4955e-11	10.8252	1.80893e-10	9.71613e-08	0.635957
rs2856995	ILMN_1700428	ENSG00000204273	6	6	32891314	32888530	2784	-0.226	1.4992e-11	10.8242	3.96562e-08	0.000833977	NA
rs2269524	ILMN_1784651	ENSG00000198951	22	22	40805648	40784331	21317	-0.226	1.5137e-11	10.82	1.31845e-06	1.42e-13	2.68069e-06
rs1544325	ILMN_1730084	ENSG00000093010	22	22	18311667	18309256	2411	-0.226	1.5243e-11	10.8169	6.41779e-06	3.24173e-07	1.17204e-08
rs4852323	ILMN_1743432	ENSG00000114956	2	2	74037180	74007461	29719	-0.226	1.5243e-11	10.8169	0.0868252	0.000368926	0.00939615
rs828861	ILMN_2405521	ENSG00000065911	2	2	74262535	74279198	16663	-0.226	1.5285e-11	10.8157	0.000270547	3.81969e-06	0.00949199
rs2630765	ILMN_1769926	ENSG00000113758	5	5	176809430	176816220	6790	-0.226	1.5365e-11	10.8135	0.000165744	0.0108937	4.22335e-08
rs16983548	ILMN_1810467	ENSG00000105568	19	19	57392863	57385046	7817	-0.226	1.6653e-11	10.7785	0.0109244	0.0195791	4.11819e-06
rs2945955	ILMN_1740490	ENSG00000181007	19	19	41580988	41574701	6287	0.226	1.6984e-11	10.77	2.8243e-06	1.67893e-05	2.38e-12
rs2208431	ILMN_1652722	ENSG00000156411	14	14	103472088	103448380	23708	-0.226	1.7028e-11	10.7688	3.37951e-06	0.0012408	0.69656
rs7952176	ILMN_1811049	ENSG00000110777	11	11	110775437	110728210	47227	-0.226	1.7405e-11	10.7593	0.0030995	0.860398	0.010837
rs10187	ILMN_2409062	ENSG00000136003	12	12	107486932	107480512	6420	-0.225	1.7884e-11	10.7475	0.306928	0.896849	NA
rs8045682	ILMN_1659703	ENSG00000198373	16	16	68343592	68353710	10118	0.225	1.8714e-11	10.7278	NA	NA	0.0702439
rs1187343	ILMN_1714067	ENSG00000148053	9	9	86498602	86473286	25316	0.225	1.9235e-11	10.7159	0.16493	0.00296932	0.00935396
rs6565217	ILMN_1804679	ENSG00000103510	16	16	30990824	31036488	45664	0.225	1.9547e-11	10.7089	0.00668272	0.000498527	0.000731283
rs974239	ILMN_1733103	ENSG00000179406	7	7	65850925	65478479	372446	0.225	1.9933e-11	10.7004	NA	NA	0.31424
rs12972739	ILMN_1664016	ENSG00000104880	19	19	7428100	7351866	76234	-0.225	2.0017e-11	10.6986	0.0102939	0.00325622	0.00344025
rs3785111	ILMN_1756910	ENSG00000103066	16	16	66867471	66836748	30723	0.225	2.0141e-11	10.6959	4.5871e-06	2.40634e-06	0.245678
rs2075469	ILMN_1722738	ENSG00000067836	16	16	4734873	4786971	52098	-0.225	2.0179e-11	10.6951	0.110502	0.113018	0.0429082
rs9865	ILMN_1810915	ENSG00000117480	1	1	46600042	46632579	32537	-0.225	2.0199e-11	10.6947	3.48101e-07	0.000504091	8.6511e-11
rs2279538	ILMN_2082489	ENSG00000132600	16	16	66954606	66902536	52070	-0.225	2.0625e-11	10.6856	4.12871e-08	1.90306e-10	2.3e-13
rs2638022	ILMN_1709817	ENSG00000138459	3	3	113748465	113763585	15120	-0.225	2.0706e-11	10.6839	5.3423e-09	0.0725649	0.0235674
rs10883563	ILMN_1710207	ENSG00000119906	10	10	102674369	102662316	12053	-0.225	2.134e-11	10.6708	0.0187471	0.0173303	0.000265586
rs4720272	ILMN_2228873	ENSG00000010270	7	7	38234725	38184458	50267	0.225	2.1445e-11	10.6687	0.00107706	0.887166	0.54351
rs13294264	ILMN_1708029	ENSG00000137103	9	9	35797541	35804448	6907	-0.225	2.1689e-11	10.6638	0.0107635	0.138394	0.716216
rs892034	ILMN_1790962	ENSG00000187994	19	19	44060837	44050310	10527	-0.224	2.1834e-11	10.6609	0.32909	0.718284	0.253126
rs7253371	ILMN_1766544	ENSG00000196867	19	19	61755612	61742129	13483	-0.224	2.221e-11	10.6534	0.000356552	5.55891e-08	1.075e-12
rs3822960	ILMN_2380740	ENSG00000135297	6	6	74287579	74228190	59389	-0.224	2.2447e-11	10.6489	0.000362817	0.000976734	0.123301
rs12083211	ILMN_2191967	ENSG00000163216	1	1	151298754	151278825	19929	0.224	2.2526e-11	10.6473	0.550332	0.908985	NA
rs2254382	ILMN_1652594	ENSG00000101442	20	20	36813139	36810526	2613	0.224	2.3105e-11	10.6363	7.53416e-05	0.0915412	5.36494e-09
rs549695	ILMN_2130514	ENSG00000077458	11	11	95257435	95141765	115670	-0.224	2.3293e-11	10.6328	0.38222	0.00115791	0.218251
rs1961679	ILMN_1668634	ENSG00000109670	4	4	153640783	153461860	178923	0.224	2.3473e-11	10.6294	0.0949499	0.169928	0.990958
rs12139487	ILMN_1701455	ENSG00000116663	1	1	11639886	11646768	6882	0.224	2.3532e-11	10.6283	0.00576261	0.000434707	0.1747
rs5519	ILMN_1798964	ENSG00000180279	19	19	56014123	56012951	1172	-0.224	2.3611e-11	10.6269	0.209749	0.0208765	8.42408e-06
rs1546329	ILMN_1684663	ENSG00000177054	11	11	19094522	19095268	746	0.224	2.429e-11	10.6146	0.0292162	0.00196963	0.06599
rs10802234	ILMN_2055330	ENSG00000162849	1	1	243874717	243385350	489367	-0.224	2.4323e-11	10.614	0.0645679	0.000648005	0.00075203
rs12546331	ILMN_1773576	ENSG00000085719	8	8	87575083	87566186	8897	0.224	2.4413e-11	10.6124	NA	NA	0.191571
rs6908487	ILMN_1720965	ENSG00000130338	6	6	158633034	158653680	20646	-0.224	2.446e-11	10.6115	0.000651833	0.000315311	0.000341612
rs9804629	ILMN_2214355	ENSG00000137502	11	11	82413696	82370127	43569	0.224	2.5123e-11	10.5999	0.0445383	0.000129268	0.0124345
rs6474526	ILMN_1741171	ENSG00000169490	8	8	39056922	38965484	91438	-0.224	2.5217e-11	10.5983	0.224086	0.0481198	0.0189879
rs3783516	ILMN_1658483	ENSG00000115008	2	2	113262148	113247966	14182	-0.224	2.541e-11	10.595	7.28731e-05	0.00178806	0.151391
WTCCC1_37	ILMN_2125395	ENSG00000144820	3	3	101880667	101811143	69524	0.224	2.6303e-11	10.58	NA	NA	NA
rs2187331	ILMN_1696316	ENSG00000110090	11	11	68202999	68278666	75667	-0.224	2.6389e-11	10.5786	0.0033026	0.00492388	0.875351
rs585720	ILMN_1695276	ENSG00000166974	18	18	30898488	30875379	23109	-0.223	2.7417e-11	10.562	0.00185753	1.71803e-07	2.17662e-06
rs991790	ILMN_2397571	ENSG00000135845	1	1	170607539	170677220	69681	-0.223	2.7998e-11	10.5529	9.90285e-06	2.06521e-05	0.000270091
rs3750085	ILMN_1722292	ENSG00000105778	7	7	32592349	32501663	90686	0.223	2.8185e-11	10.55	0.0178849	1.34299e-09	0.122638
rs17792599	ILMN_2334587	ENSG00000092199	14	14	20840520	20747135	93385	-0.223	2.835e-11	10.5474	4.15811e-06	1.38365e-08	0.982136
rs11708462	ILMN_1682818	ENSG00000214021	3	3	9829864	9809227	20637	-0.223	2.8716e-11	10.5419	2.70348e-06	0.00471504	0.29296
rs1285995	ILMN_1657515	ENSG00000100784	14	14	90585329	90406925	178404	0.223	3.119e-11	10.506	0.00614277	3.95413e-05	0.520367
rs694346	ILMN_1741159	ENSG00000107968	10	10	30751934	30762872	10938	0.223	3.1378e-11	10.5034	0.163427	0.00651046	0.0186128
rs7915874	ILMN_1717707	ENSG00000179988	10	10	124725766	124729546	3780	-0.223	3.1554e-11	10.501	NA	NA	0.0766061
rs10947628	ILMN_1806500	ENSG00000124772	6	6	36843219	36816533	26686	-0.223	3.252e-11	10.4879	0.190351	0.0139503	0.179843
rs2066979	ILMN_1728677	ENSG00000146592	7	7	28730633	28305465	425168	-0.223	3.2809e-11	10.484	0.122064	0.603937	0.044137
rs4657104	ILMN_1703471	ENSG00000118217	1	1	160007249	160002708	4541	-0.222	3.38e-11	10.4711	0.0130617	0.0135115	1.01077e-05
rs4807569	ILMN_2378952	ENSG00000167468	19	19	1074377	1055043	19334	-0.222	3.5533e-11	10.4494	1.79804e-08	7.19056e-07	3.41968e-07
rs4981455	ILMN_1771003	ENSG00000092036	14	14	22492292	22485278	7014	0.222	3.5701e-11	10.4473	NA	NA	5.63467e-10
rs1997243	ILMN_1718336	ENSG00000146540	7	7	1050302	1003168	47134	0.222	3.5713e-11	10.4472	0.00776267	0.0345424	0.166125
rs10981207	ILMN_1709750	ENSG00000106868	9	9	113815268	113842886	27618	0.222	3.6137e-11	10.442	0.70505	0.112368	NA
rs3959632	ILMN_1722872	ENSG00000100345	22	22	34998829	35007273	8444	-0.222	3.6424e-11	10.4386	0.0195934	9.50378e-05	0.857133
rs11648881	ILMN_1814971	ENSG00000141002	16	16	88389934	88467520	77586	0.222	3.6608e-11	10.4364	0.0960226	0.487005	0.00670209
rs260461	ILMN_1797903	ENSG00000198131	19	19	63462694	63431882	30812	0.222	3.7585e-11	10.425	0.00474199	0.00135876	0.0851595
rs2559669	ILMN_1681837	ENSG00000148606	10	10	79389616	79405912	16296	-0.222	3.7881e-11	10.4216	NA	NA	NA
rs11196449	ILMN_2373763	ENSG00000165806	10	10	115470571	115428925	41646	-0.222	3.8424e-11	10.4154	0.679356	0.390905	0.292937
rs1848797	ILMN_1690352	ENSG00000181915	10	10	64222939	64234522	11583	0.222	3.9299e-11	10.4056	0.00074837	2.04049e-05	1.3648e-11
rs4783980	ILMN_1763694	ENSG00000159579	16	16	55755349	55777742	22393	0.221	4.209e-11	10.3758	0.00282732	0.0136265	NA
rs12918376	ILMN_1677953	ENSG00000087263	16	16	55115681	55042925	72756	-0.221	4.2109e-11	10.3756	1.47783e-08	0.000195696	0.955906
rs9575929	ILMN_1801236	ENSG00000133104	13	13	35806852	35773777	33075	0.221	4.3035e-11	10.3662	0.012583	0.782616	3.43595e-09
rs6578182	ILMN_2359710	ENSG00000184489	8	8	142513022	142501189	11833	0.221	4.3696e-11	10.3596	0.0173596	0.119619	0.966416
rs7746536	ILMN_1695604	ENSG00000164465	6	6	117906264	117910513	4249	0.221	4.3987e-11	10.3567	1.66178e-08	7.35349e-10	0.0553954
rs669433	ILMN_1754553	ENSG00000156603	11	11	57206140	57227765	21625	-0.221	4.4607e-11	10.3506	0.0206085	0.0504293	5.80302e-10
rs2662944	ILMN_1702526	ENSG00000170222	17	17	10535603	10541652	6049	-0.221	4.5103e-11	10.3458	0.00886969	0.514961	0.0369178
rs1740610	ILMN_1653861	ENSG00000010803	1	1	41275266	41265461	9805	0.221	4.5583e-11	10.3412	0.0462848	0.113557	0.247861
rs4920600	ILMN_1807529	ENSG00000159339	1	1	17554010	17507277	46733	0.221	4.5851e-11	10.3386	7.4478e-09	6.54434e-07	0.417668
rs4880162	ILMN_1676611	ENSG00000054148	9	9	138930415	138862997	67418	0.221	4.629e-11	10.3345	0.000630282	0.00342174	0.00913339
rs223828	ILMN_2160476	ENSG00000102962	16	16	56004914	55950219	54695	0.221	4.6515e-11	10.3324	0.231209	0.00156679	NA
rs16964224	ILMN_1743499	ENSG00000004142	17	17	23682288	23697786	15498	-0.221	4.8622e-11	10.3132	2.3521e-05	2.38929e-05	NA
rs4082806	ILMN_1651719	ENSG00000140943	16	16	82723120	82644872	78248	-0.221	4.8785e-11	10.3117	0.00164907	0.00849117	0.189844
rs1946583	ILMN_1703408	ENSG00000104290	8	8	28406671	28407692	1021	0.221	4.882e-11	10.3114	0.000632561	0.000196285	0.000940613
rs11161347	ILMN_1692058	ENSG00000182636	15	15	21499141	21481916	17225	0.221	4.93e-11	10.3072	3.70041e-09	1.87018e-09	NA
rs3763236	ILMN_1812967	ENSG00000137161	6	6	43010485	43004838	5647	-0.221	4.9622e-11	10.3043	NA	NA	0.00057643
rs7802018	ILMN_2354381	ENSG00000105854	7	7	94898248	94872111	26137	0.22	4.9931e-11	10.3016	0.136397	0.112488	0.00133829
rs4311315	ILMN_1780036	ENSG00000071127	4	4	9732288	9685062	47226	-0.22	5.0059e-11	10.3005	0.00375073	0.148668	0.000235548
rs2764092	ILMN_1750693	ENSG00000124783	6	6	7247505	7232803	14702	0.22	5.0725e-11	10.2948	0.543308	0.14378	0.298337
rs11000851	ILMN_1795429	ENSG00000035403	10	10	75451965	75427878	24087	0.22	5.1748e-11	10.2861	0.97121	0.00283011	0.0648484
rs2941541	ILMN_1667893	ENSG00000136205	7	7	47488700	47281277	207423	-0.22	5.2711e-11	10.2781	0.0235629	0.00667806	0.000305846
rs2942812	ILMN_1762529	ENSG00000221955	3	3	126325680	126284170	41510	0.22	5.2737e-11	10.2779	0.457976	0.100186	0.522675
rs6446196	ILMN_1669484	ENSG00000178252	3	3	48979726	49019696	39970	0.22	5.2875e-11	10.2768	3.22741e-06	0.000167297	0.0748113
rs13257021	ILMN_1714108	ENSG00000164938	8	8	96034870	96007377	27493	0.22	5.3094e-11	10.275	1.2535e-07	7.75783e-07	0.0489656
rs17250773	ILMN_1656560	ENSG00000169116	4	4	76186123	76077322	108801	0.22	5.3154e-11	10.2745	5.51634e-07	2.9278e-11	0.144866
rs8120715	ILMN_1733667	ENSG00000101452	20	20	37032194	37024409	7785	-0.22	5.3649e-11	10.2704	0.00074309	0.990558	2.8031e-06
CNVR6914.1	ILMN_1806510	ENSG00000141252	17	17	359823	369114	9291	-0.227	5.4026e-11	10.2674	NA	NA	NA
rs4791784	ILMN_1873621	ENSG00000065320	17	17	8947762	8865584	82178	0.22	5.4277e-11	10.2654	NA	NA	0.00466719
rs7233757	ILMN_2214144	ENSG00000128791	18	18	9372006	9324851	47155	0.22	5.4308e-11	10.2651	0.0170794	0.000172229	0.182209
rs1437675	ILMN_1797530	ENSG00000125611	2	2	113015056	113058507	43451	0.22	5.4445e-11	10.264	0.000531003	0.00411999	0.806929
rs1072273	ILMN_1704753	ENSG00000116016	2	2	46296509	46378067	81558	-0.22	5.4606e-11	10.2628	0.00946163	0.00251729	0.0309064
rs10402091	ILMN_1658173	ENSG00000196724	19	19	63089286	63125064	35778	0.22	5.5651e-11	10.2545	3.51928e-05	4.01185e-05	0.756477
rs1650949	ILMN_1663281	ENSG00000142396	19	19	58189176	58163317	25859	-0.22	5.5779e-11	10.2535	4.90262e-07	0.0894936	NA
rs2018707	ILMN_1743680	ENSG00000153093	2	2	111573243	111206680	366563	-0.22	5.7583e-11	10.2397	0.014389	0.000915555	0.699789
rs6590129	ILMN_2395856	ENSG00000150433	11	11	124464384	124472173	7789	0.22	5.8248e-11	10.2347	0.23147	0.189878	0.224447
rs1063677	ILMN_1805796	ENSG00000162076	16	16	2885248	2873215	12033	-0.22	5.8274e-11	10.2345	1.8e-14	1.8163e-11	4.41709e-07
rs931647	ILMN_1747023	ENSG00000160013	19	19	51835207	51815566	19641	-0.22	5.8444e-11	10.2333	0.0159633	0.0149053	9.18886e-10
rs1806440	ILMN_1780170	ENSG00000189058	3	3	197001518	196776867	224651	0.22	5.8716e-11	10.2312	0.00764982	0.386707	NA
rs12926669	ILMN_1694731	ENSG00000103249	16	16	1442864	1435346	7518	0.22	6.0691e-11	10.2169	5.6915e-07	0.00223637	0.0294251
rs6003071	ILMN_1770505	ENSG00000100290	22	22	41864737	41836701	28036	0.22	6.0973e-11	10.2149	0.0853868	0.00189636	0.0152556
rs2857026	ILMN_1758173	ENSG00000167920	17	17	36296539	36228900	67639	-0.219	6.2421e-11	10.2047	6.826e-12	3.279e-12	7.51464e-05
rs162024	ILMN_2129859	ENSG00000124279	5	5	7913403	7912273	1130	0.219	6.2732e-11	10.2025	9.26229e-10	3.03587e-09	0.590292
rs2281852	ILMN_1697409	ENSG00000157873	1	1	2483475	2479153	4322	-0.219	6.448e-11	10.1906	0.0973314	0.180421	6.4922e-11
rs17373814	ILMN_1655137	ENSG00000134744	1	1	52812190	52661538	150652	0.219	6.6315e-11	10.1784	0.00333359	0.0617618	0.202696
rs1142528	ILMN_1815303	ENSG00000176623	8	8	87550415	87553694	3279	0.219	6.8169e-11	10.1664	NA	NA	0.000564798
rs13248401	ILMN_1663648	ENSG00000129422	8	8	17607725	17545584	62141	0.219	6.916e-11	10.1601	0.0477947	0.0712718	0.326154
rs1424241	ILMN_1735679	ENSG00000140829	16	16	70636407	70685116	48709	-0.219	7.0347e-11	10.1528	7.42325e-06	4.29369e-10	0.931102
rs2602710	ILMN_2153787	ENSG00000205784	19	19	4863728	4841449	22279	0.219	7.3658e-11	10.1328	0.000421864	0.00108729	0.0445281
rs1358981	ILMN_1812981	ENSG00000179165	6	6	36511371	36466306	45065	-0.219	7.4262e-11	10.1292	NA	NA	0.00131674
rs7806537	ILMN_2226691	ENSG00000185955	7	7	99902654	99892176	10478	-0.219	7.4375e-11	10.1286	0.132462	0.285421	0.0105213
rs660002	ILMN_1813836	ENSG00000115866	2	2	136439973	136380724	59249	-0.218	7.5398e-11	10.1226	0.0672392	0.441053	0.0076569
rs10988	ILMN_1757317	ENSG00000133706	5	5	145480188	145472783	7405	0.218	7.547e-11	10.1222	0.00516717	0.0226094	0.075976
rs11080171	ILMN_1752947	ENSG00000172301	17	17	27182185	27203003	20818	0.218	7.5928e-11	10.1196	0.0565519	0.00218951	1.00959e-06
rs7179447	ILMN_1720344	ENSG00000140157	15	15	20553223	20556790	3567	0.218	7.6125e-11	10.1185	0.0328418	0.122869	0.00451417
rs10031210	ILMN_1661646	ENSG00000153064	4	4	102933908	102930787	3121	-0.218	7.7466e-11	10.1109	1.6135e-11	1.29521e-08	0.275859
rs187114	ILMN_1691188	ENSG00000087206	5	5	176296644	176264612	32032	-0.218	7.7642e-11	10.1099	NA	NA	0.00124298
rs6119535	ILMN_1786186	ENSG00000131067	20	20	32905798	32896184	9614	0.218	7.8724e-11	10.1039	1.61589e-06	6.06646e-06	0.686564
rs389512	ILMN_1666512	ENSG00000204351	6	6	32055572	32034560	21012	0.218	8.071e-11	10.0931	0.0131026	0.000901901	0.000562173
rs4928	ILMN_1764431	ENSG00000168090	7	7	99528625	99524519	4106	-0.218	8.1593e-11	10.0883	3.70417e-05	0.00260513	0.000722712
rs12329755	ILMN_2326712	ENSG00000182240	21	21	41518706	41461598	57108	0.218	8.2444e-11	10.0838	0.122314	5.74152e-06	0.0933737
rs9359505	ILMN_1740466	ENSG00000112773	6	6	82601509	82512166	89343	-0.218	8.4165e-11	10.0749	0.00134865	0.0227082	0.0400273
rs2900262	ILMN_1782618	ENSG00000171159	9	9	129964346	129962360	1986	-0.218	8.5547e-11	10.0678	0.00205597	0.101869	0.216753
rs12563037	ILMN_1810116	ENSG00000204084	1	1	38031230	38098956	67726	-0.218	8.587e-11	10.0662	0.000307471	4.41622e-05	2.93e-13
rs10798282	ILMN_1803180	ENSG00000117592	1	1	171703646	171713109	9463	-0.218	8.6036e-11	10.0653	0.00165924	5.60567e-07	0.983783
rs10845613	ILMN_1805973	ENSG00000183150	12	12	12751682	12705092	46590	-0.218	8.6208e-11	10.0645	1.54503e-08	1.87559e-10	0.0273035
rs393569	ILMN_1765493	ENSG00000160410	19	19	45786677	45774630	12047	0.218	8.7411e-11	10.0584	2.47529e-07	0.000252228	0.000399967
rs2986928	ILMN_1746276	ENSG00000120616	10	10	32608393	32596685	11708	0.218	8.798e-11	10.0556	2.80792e-05	0.00701539	0.957257
rs4244613	ILMN_1678998	ENSG00000160959	8	8	145712572	145714199	1627	-0.218	8.927e-11	10.0493	4.6235e-11	2e-15	0.0196567
rs7117022	ILMN_1744293	ENSG00000099834	11	11	573786	606575	32789	0.218	9.1216e-11	10.0399	0.056286	0.00797836	NA
rs4842978	ILMN_1702592	ENSG00000177082	15	15	82998256	82987018	11238	-0.218	9.1288e-11	10.0396	2.3358e-06	0.230294	0.406978
rs540975	ILMN_1693323	ENSG00000111850	6	6	88119859	88089025	30834	-0.217	9.3184e-11	10.0307	6.79725e-07	1.31895e-06	3.481e-12
rs9525207	ILMN_1671742	ENSG00000169062	13	13	114125097	114065180	59917	-0.217	9.5196e-11	10.0214	NA	NA	1.09688e-08
rs10799347	ILMN_1668969	ENSG00000185155	1	1	224540754	224477942	62812	0.217	9.5325e-11	10.0208	1.4e-14	2.15054e-06	3.9e-14
rs7574678	ILMN_1737514	ENSG00000115919	2	2	143337160	143351537	14377	-0.217	9.572e-11	10.019	0.0033325	2.4153e-05	0.00626542
rs7868124	ILMN_1726169	ENSG00000107223	9	9	138919135	138876392	42743	0.217	9.6508e-11	10.0154	0.642572	0.0197868	0.00937028
rs7314414	ILMN_1673030	ENSG00000174600	12	12	107243139	107209477	33662	0.217	9.8175e-11	10.008	0.0707567	0.0135054	7.51996e-05
rs4858182	ILMN_2404906	ENSG00000129810	3	3	20330922	20177091	153831	0.217	1.00241e-10	9.999	0.0072406	0.421462	0.0283139
rs1412541	ILMN_1736655	ENSG00000196734	1	1	150944838	151051461	106623	0.217	1.00723e-10	9.9969	0.391836	0.0686453	0.189031
rs1345442	ILMN_1713934	ENSG00000189067	16	16	11587030	11549357	37673	-0.217	1.02161e-10	9.9907	0.286558	0.627314	9.27871e-09
rs10133683	ILMN_2347541	ENSG00000100503	14	14	50242216	50256231	14015	0.217	1.0261e-10	9.9888	0.000684087	0.000525675	0.418603
rs9900085	ILMN_1736453	ENSG00000109047	17	17	9758914	9741752	17162	0.217	1.03175e-10	9.9864	0.00824727	0.687572	NA
rs6816978	ILMN_2381758	ENSG00000138757	4	4	76793426	76786991	6435	0.217	1.04843e-10	9.9795	0.000242996	0.0039133	0.227353
rs279141	ILMN_1727183	ENSG00000197054	19	19	11951053	11936869	14184	-0.217	1.09542e-10	9.9604	0.000441722	0.00106588	0.933288
rs228654	ILMN_1660986	ENSG00000049246	1	1	7819814	7766967	52847	0.217	1.11971e-10	9.9509	0.000987594	0.000229406	0.0296726
rs11670871	ILMN_1812898	ENSG00000131849	19	19	63632325	63635994	3669	0.216	1.12835e-10	9.9476	0	1.32e-13	0
rs4952710	ILMN_2345319	ENSG00000138078	2	2	44378078	44399406	21328	-0.216	1.1477e-10	9.9402	2.223e-12	9.83197e-08	0.00222833
rs3108188	ILMN_1687544	ENSG00000189042	19	19	41872667	41872142	525	-0.216	1.15088e-10	9.939	0.000212301	0.00689859	0
rs228081	ILMN_1687495	ENSG00000160190	21	21	42840039	42792811	47228	-0.216	1.16366e-10	9.9342	0.716591	0.955284	0.246099
rs7706115	ILMN_2310968	ENSG00000176783	5	5	178932282	178910165	22117	-0.216	1.18533e-10	9.9262	0.172439	0.850621	0.022183
rs7068198	ILMN_1736752	ENSG00000165644	10	10	76555618	76663736	108118	0.216	1.21495e-10	9.9154	0.045524	0.000923619	0.712277
rs2341185	ILMN_1675377	ENSG00000176371	15	15	82953940	82945253	8687	0.216	1.21708e-10	9.9147	2.86327e-05	1.02778e-05	0.717979
rs6699129	ILMN_1659027	ENSG00000117394	1	1	43147084	43164115	17031	0.216	1.28108e-10	9.8924	0.0496952	0.0933312	0.00671332
rs836235	ILMN_2284998	ENSG00000067066	2	2	231110472	230989199	121273	0.216	1.29141e-10	9.8889	0.116898	0.00114033	0.949454
rs3935	ILMN_2232157	ENSG00000141391	18	18	12438429	12397928	40501	0.216	1.30845e-10	9.8832	1.10063e-05	7.88511e-05	0.000492838
rs2247392	ILMN_1789058	ENSG00000158286	1	1	6180733	6188477	7744	0.216	1.37064e-10	9.8631	0.0116999	0.00068405	0.130285
rs7692779	ILMN_1730931	ENSG00000018189	4	4	71992075	71806560	185515	0.215	1.37476e-10	9.8618	0.951222	0.0241261	0.0664818
rs10987759	ILMN_1760778	ENSG00000106991	9	9	129658197	129617115	41082	-0.215	1.38623e-10	9.8582	0.128187	0.0460722	0.00279973
rs2288486	ILMN_1696590	ENSG00000140835	16	16	70070534	70117560	47026	-0.215	1.38907e-10	9.8573	0.508196	0.89481	0.0366812
rs7519174	ILMN_1733259	ENSG00000121933	1	1	112046642	111827495	219147	-0.215	1.40719e-10	9.8516	0.308987	0.25872	0.026592
rs1997762	ILMN_1798458	ENSG00000189337	1	1	14939993	14797787	142206	0.215	1.48235e-10	9.829	0.0222734	0.236232	0.00923637
rs17211835	ILMN_1793743	ENSG00000138463	3	3	123928810	123996597	67787	-0.215	1.49146e-10	9.8264	0.00249329	0.000119505	0.00750735
rs3848143	ILMN_1761981	ENSG00000166797	15	15	62210558	62151818	58740	0.215	1.52485e-10	9.8168	0.12576	0.132978	0.000335579
rs2295480	ILMN_1770206	ENSG00000179409	17	17	583696	594411	10715	0.215	1.60658e-10	9.7941	0.0371309	0.00612993	0.972059
rs2075761	ILMN_1693009	ENSG00000127951	7	7	76666888	76660624	6264	-0.215	1.61717e-10	9.7912	0.0004976	0.0019982	6.42682e-07
rs6760646	ILMN_1753607	ENSG00000115946	2	2	68270032	68238509	31523	-0.215	1.62001e-10	9.7905	4.45228e-05	0.000495202	0.00779612
rs1886555	ILMN_1796912	ENSG00000102606	13	13	110652917	110565783	87134	0.215	1.63552e-10	9.7863	0.00720709	0.000228689	7.60834e-08
rs3734010	ILMN_1655329	ENSG00000058729	5	5	96544547	96524397	20150	-0.215	1.6397e-10	9.7852	0.375075	0.37407	0.080705
rs9958074	ILMN_2048636	ENSG00000082212	18	18	46726079	46659433	66646	-0.215	1.66792e-10	9.7778	0.189063	0.424906	1.09078e-05
rs4648843	ILMN_2061565	ENSG00000149527	1	1	2356175	2397614	41439	-0.214	1.68399e-10	9.7737	NA	NA	0.185467
rs11807526	ILMN_1792931	ENSG00000163155	1	1	149382620	149398849	16229	-0.214	1.74447e-10	9.7583	0.00172166	0.00791838	0.0386462
rs7552544	ILMN_1797950	ENSG00000162694	1	1	101013480	101110531	97051	-0.214	1.76595e-10	9.753	0.058699	0.00518914	0.978469
rs1047854	ILMN_1769018	ENSG00000115257	19	19	1432480	1432427	53	0.214	1.80919e-10	9.7425	NA	NA	2.96653e-07
rs4480755	ILMN_1781536	ENSG00000103876	15	15	78102700	78232177	129477	0.214	1.81038e-10	9.7422	0.0394015	0.00549811	0.080825
rs2227551	ILMN_1656057	ENSG00000122861	10	10	75339195	75340896	1701	-0.214	1.84364e-10	9.7343	0.0498323	0.0019596	0.738084
rs2952322	ILMN_1778536	ENSG00000186265	3	3	113657174	113665503	8329	0.214	1.88144e-10	9.7255	0.023345	0.944796	0.26801
rs175121	ILMN_1746565	ENSG00000013725	11	11	60586209	60495750	90459	0.214	1.88896e-10	9.7238	0.00303066	0.0015711	0.287185
rs10857314	ILMN_1758034	ENSG00000171503	4	4	159765776	159812727	46951	-0.214	1.91255e-10	9.7184	9.55457e-06	0.040707	0.445893
rs7805766	ILMN_1657129	ENSG00000005020	7	7	26832134	26673215	158919	-0.214	1.95213e-10	9.7095	0.0365154	0.000927453	0.000353617
rs3770212	ILMN_1738529	ENSG00000074582	2	2	219216506	219232623	16117	-0.214	1.98817e-10	9.7015	0.456137	0.000100372	0.569159
rs2839498	ILMN_1811387	ENSG00000160180	21	21	42674871	42599463	75408	-0.214	2.03882e-10	9.6906	0.054728	0.0011026	NA
rs417463	ILMN_1698166	ENSG00000154642	21	21	18077088	18083156	6068	0.213	2.09025e-10	9.6798	0.000743101	0.0621831	0.0992147
rs10420834	ILMN_1802089	ENSG00000125755	19	19	51039381	51010540	28841	-0.213	2.09735e-10	9.6783	1e-15	1.00268e-07	9.986e-12
rs803715	ILMN_2061950	ENSG00000011454	9	9	124882276	124743109	139167	-0.213	2.10632e-10	9.6765	0.0282767	0.185079	0.893976
rs2833736	ILMN_1712386	ENSG00000159055	21	21	32504592	32562403	57811	0.213	2.1567e-10	9.6662	0.000584612	0.000242569	0.00151956
rs16958668	ILMN_1748899	ENSG00000157315	16	16	67750272	67934661	184389	-0.213	2.16087e-10	9.6654	8.844e-12	8.87302e-07	0.846723
rs12717954	ILMN_1761566	ENSG00000120306	5	5	139575482	139534837	40645	0.213	2.17609e-10	9.6623	0.0494282	0.097098	0.00200008
rs6873425	ILMN_1678729	ENSG00000120725	5	5	138183143	138310326	127183	-0.213	2.17883e-10	9.6618	0.0965944	0.384434	0.558377
rs987044	ILMN_1727671	ENSG00000084112	12	12	107774484	107705100	69384	-0.213	2.1955e-10	9.6585	0.0100531	2.92948e-05	0.00023374
rs9483497	ILMN_1678939	ENSG00000112303	6	6	133111157	133106703	4454	0.213	2.20544e-10	9.6565	3.91665e-06	8.74628e-09	0.0032527
rs1420149	ILMN_1794956	ENSG00000122507	7	7	33139683	33135677	4006	-0.213	2.23646e-10	9.6504	6.35358e-05	0.000430669	0.010498
rs1483980	ILMN_1700633	ENSG00000100439	14	14	22138258	22136987	1271	-0.213	2.25475e-10	9.6469	8.03142e-06	1.04785e-05	5.46579e-05
rs1849733	ILMN_1728236	ENSG00000172123	17	17	30774031	30762192	11839	0.213	2.25917e-10	9.6461	1.16774e-05	4.96602e-06	2.30682e-06
rs4653125	ILMN_1808047	ENSG00000134686	1	1	33643158	33561811	81347	0.213	2.31828e-10	9.6348	1.26631e-06	2.17557e-09	0.0339435
rs6969814	ILMN_2160727	ENSG00000008256	7	7	6257275	6167939	89336	-0.213	2.37933e-10	9.6235	0.000812243	0.00548106	0.00347437
rs877534	ILMN_1704305	ENSG00000132603	16	16	67925496	67931047	5551	-0.213	2.45887e-10	9.6093	0.000743163	0.0102966	0.205077
rs530709	ILMN_1716265	ENSG00000165434	11	11	73780025	73719009	61016	0.212	2.51519e-10	9.5994	NA	NA	2.71656e-09
rs7836836	ILMN_1789500	ENSG00000179698	8	8	145240811	145234617	6194	0.212	2.52828e-10	9.5972	0.000211596	5.90803e-05	5.43127e-07
rs2028304	ILMN_2046611	ENSG00000055732	1	1	85260617	85256353	4264	0.212	2.53935e-10	9.5953	0.189814	0.00442118	0.0336288
rs6570300	ILMN_1720858	ENSG00000146386	6	6	139394492	139391512	2980	-0.212	2.57853e-10	9.5886	0.0308989	3.11641e-06	4.76545e-07
rs1760928	ILMN_1776602	ENSG00000181784	14	14	20025534	20222212	196678	0.212	2.62904e-10	9.5802	0.00441405	0.00865548	NA
rs923177	ILMN_1786105	ENSG00000166228	10	10	72306455	72313273	6818	-0.212	2.68161e-10	9.5716	0.010044	0.0906607	0.484319
rs2257738	ILMN_1669833	ENSG00000160999	7	7	101712057	101715166	3109	0.212	2.70272e-10	9.5682	0.905782	0.27634	0.00861206
rs1048139	ILMN_2069945	ENSG00000124380	2	2	69985294	69974594	10700	0.212	2.72137e-10	9.5652	2.1998e-05	9.59218e-10	0.00181702
rs12199702	ILMN_1749327	ENSG00000156711	6	6	36235446	36206240	29206	0.212	2.73121e-10	9.5636	0.0102428	0.000483879	7.2464e-10
rs2747430	ILMN_2395375	ENSG00000204681	6	6	29756484	29631368	125116	0.212	2.7688e-10	9.5577	3.06695e-05	8.17236e-09	0.0402781
rs4758633	ILMN_1770733	ENSG00000177963	11	11	209537	198530	11007	0.212	2.77731e-10	9.5564	0.0181815	0.0129516	0.68479
rs5752972	ILMN_1739641	ENSG00000100330	22	22	28580311	28609158	28847	0.212	3.02286e-10	9.5196	4.9659e-08	4.1743e-07	0.302113
rs3772515	ILMN_1685580	ENSG00000114423	3	3	106968944	106859799	109145	-0.211	3.03468e-10	9.5179	0.00149035	0.000242227	0.114093
rs11503171	ILMN_1699082	ENSG00000089022	12	12	110745729	110764662	18933	-0.211	3.09366e-10	9.5095	NA	NA	0.0287956
rs4725930	ILMN_1769383	ENSG00000196329	7	7	150026992	150065384	38392	0.211	3.14573e-10	9.5023	0.00261264	6.0446e-06	0.00107097
rs11665760	ILMN_1747281	ENSG00000142459	19	19	7786553	7801243	14690	-0.211	3.25003e-10	9.4881	NA	NA	0.392585
rs10849081	ILMN_1751898	ENSG00000047621	12	12	4467741	4467195	546	0.211	3.26946e-10	9.4855	8.9e-12	2.37105e-08	0.135336
rs2425746	ILMN_2308903	ENSG00000124116	20	20	43806026	43822388	16362	0.211	3.30972e-10	9.4802	0.0010097	0.00959259	NA
rs2778010	ILMN_1699599	ENSG00000160856	1	1	155888136	155912895	24759	0.211	3.33539e-10	9.4769	7.8682e-11	1.53251e-07	7.35291e-06
rs11803919	ILMN_1781472	ENSG00000143776	1	1	225295577	225244190	51387	-0.211	3.38564e-10	9.4704	NA	NA	4.21204e-06
rs4984834	ILMN_2126408	ENSG00000059145	16	16	1416465	1353207	63258	0.211	3.40778e-10	9.4675	0.000124581	2.56156e-09	0.757967
rs10814616	ILMN_1782513	ENSG00000165275	9	9	37739598	37743802	4204	0.211	3.43812e-10	9.4637	1.81745e-05	0.0298607	3.15431e-06
rs7864889	ILMN_2380418	ENSG00000185963	9	9	94439799	94513466	73667	0.211	3.45061e-10	9.4621	0.0797125	1.95419e-05	4.2e-14
rs17149137	ILMN_1807969	ENSG00000064692	5	5	121765355	121675719	89636	0.211	3.45311e-10	9.4618	0.723756	0.474196	NA
rs12977727	ILMN_1681769	ENSG00000182986	19	19	58086970	58071237	15733	-0.211	3.54091e-10	9.4509	1.63713e-07	1.8125e-05	0.000134836
rs7004884	ILMN_1690963	ENSG00000153317	8	8	131204450	131133535	70915	0.211	3.55409e-10	9.4493	0.00357426	0.0175549	0.205384
rs4034	ILMN_1733757	ENSG00000185475	11	11	62376204	62311450	64754	0.211	3.66184e-10	9.4363	NA	NA	0.00139162
rs864437	ILMN_1761010	ENSG00000114054	3	3	137602598	137451857	150741	0.21	3.74152e-10	9.427	2.27331e-07	1.24014e-07	2.37259e-09
rs514658	ILMN_1734138	ENSG00000157014	3	3	10296733	10265372	31361	-0.21	3.75575e-10	9.4253	0.0576611	1.55617e-06	0.0753329
rs2231461	ILMN_1724789	ENSG00000085063	11	11	33688120	33681134	6986	0.21	3.77895e-10	9.4226	0.0993664	0.00612009	0.402936
rs2288384	ILMN_1651346	ENSG00000134970	5	5	114943926	114942238	1688	0.21	3.77907e-10	9.4226	1.00969e-06	0.0104509	0.903523
rs12748152	ILMN_1762993	ENSG00000060642	1	1	27010979	26987073	23906	0.21	3.88969e-10	9.4101	0.000146854	0.0197662	0.00415008
rs12694884	ILMN_1668708	ENSG00000173699	2	2	231583529	231569193	14336	-0.21	3.9076e-10	9.4081	0.752675	0.858004	NA
rs12749641	ILMN_1808634	ENSG00000156171	1	1	111557350	111461478	95872	0.21	3.93148e-10	9.4054	0.000172793	0.00161924	0.00631035
rs5748177	ILMN_1804884	ENSG00000185065	22	22	17761506	17808409	46903	0.21	4.04951e-10	9.3926	0.377555	0.0395073	0.0307843
rs6866500	ILMN_2395043	ENSG00000170606	5	5	132429628	132415561	14067	-0.21	4.08226e-10	9.3891	0.0784737	0.0904321	0.0878176
rs12588091	ILMN_1709740	ENSG00000087301	14	14	52037353	51967059	70294	-0.21	4.0847e-10	9.3888	0.000212667	7.05448e-05	0.472388
rs11584291	ILMN_1798138	ENSG00000134216	1	1	111648325	111635007	13318	-0.21	4.09305e-10	9.388	0.0558485	0.00387342	NA
rs4584990	ILMN_1767260	ENSG00000163006	2	2	108855449	108769645	85804	-0.21	4.09411e-10	9.3878	0.00123923	0.00390384	0.254403
rs1760928	ILMN_1760727	ENSG00000214274	14	14	20025534	20222613	197079	0.21	4.16154e-10	9.3807	0.000203097	0.101831	0.428033
rs4460596	ILMN_1661002	ENSG00000143207	1	1	174252925	174180590	72335	0.21	4.17263e-10	9.3796	0.00124025	0.000254619	0.026706
rs910015	ILMN_1676173	ENSG00000188677	22	22	42815213	42726424	88789	0.21	4.20114e-10	9.3766	0.0115354	0.624504	0.00657754
rs7680323	ILMN_1679438	ENSG00000151725	4	4	185889864	185852232	37632	-0.21	4.34936e-10	9.3616	2.3719e-07	1.09131e-08	0
rs12943744	ILMN_1719938	ENSG00000161958	17	17	7295863	7283413	12450	-0.21	4.35598e-10	9.3609	0.00813348	0.661313	0.000259814
rs17802697	ILMN_2215211	ENSG00000144026	2	2	95031347	95177127	145780	0.21	4.39465e-10	9.3571	0.000191708	0.00223287	5.22555e-05
CNVR3593.1	ILMN_1738468	ENSG00000197993	7	7	142587912	142348325	239587	-0.21	4.4369e-10	9.3529	NA	NA	NA
rs1263399	ILMN_1804988	ENSG00000165943	14	14	92701267	92718295	17028	-0.21	4.48161e-10	9.3486	0.00695075	0.0105188	7.98786e-05
rs10831433	ILMN_1659952	ENSG00000087053	11	11	95159434	95205694	46260	-0.209	4.54014e-10	9.3429	0.51064	0.100741	0.664573
rs4889659	ILMN_2389876	ENSG00000140682	16	16	31370716	31390985	20269	-0.209	4.54305e-10	9.3427	2.22917e-05	0.000866236	0.0139183
rs2423022	ILMN_1709683	ENSG00000101265	20	20	4738148	4708670	29478	-0.209	4.6342e-10	9.334	NA	NA	0.00575278
rs7795021	ILMN_1691702	ENSG00000196456	7	7	149712417	149707339	5078	0.209	4.80059e-10	9.3187	0.000727441	0.0160081	0.252821
rs2234391	ILMN_1794612	ENSG00000182179	3	3	49817628	49817643	15	0.209	4.87159e-10	9.3123	0.0361633	0.121775	1.53836e-05
rs16970305	ILMN_1695354	ENSG00000104081	15	15	38153395	38167386	13991	-0.209	4.9088e-10	9.309	0.101312	0.00287789	0.97502
rs6465866	ILMN_1726678	ENSG00000214242	7	7	101890297	101907433	17136	0.209	5.00754e-10	9.3004	0.00505996	2.71239e-05	NA
rs11073915	ILMN_2408946	ENSG00000073417	15	15	83407777	83324675	83102	-0.209	5.03119e-10	9.2983	0.0225334	0.114287	0.113132
rs7956957	ILMN_1756573	ENSG00000185633	12	12	55889081	55914955	25874	0.209	5.0953e-10	9.2928	0.0194371	0.0141783	0.0700334
rs4435363	ILMN_1666385	ENSG00000160014	19	19	51764234	51796352	32118	0.209	5.15433e-10	9.2878	4.95327e-05	0.00177657	1.21222e-06
rs17289918	ILMN_1729433	ENSG00000163898	3	3	186783282	186708282	75000	-0.209	5.20595e-10	9.2835	0.00522486	0.0509004	0.0842909
rs13280391	ILMN_1737426	ENSG00000168300	8	8	52862727	52892702	29975	0.209	5.24665e-10	9.2801	0.131887	0.044779	0.00157098
rs6517404	ILMN_1728605	ENSG00000182670	21	21	37416787	37367441	49346	0.209	5.27896e-10	9.2775	0.000854775	0.0182435	6.04841e-07
rs10929310	ILMN_1703906	ENSG00000123485	2	2	234424157	234410228	13929	-0.209	5.28959e-10	9.2766	0.48687	0.635182	0.0411454
rs732716	ILMN_1658624	ENSG00000167671	19	19	4317218	4396009	78791	0.209	5.30175e-10	9.2756	8.9469e-05	0.000255289	4.24016e-09
rs877375	ILMN_1667825	ENSG00000168404	16	16	73292367	73263262	29105	0.208	5.60894e-10	9.2511	0.00154993	3.5982e-05	0.00535116
CNVR56.1	ILMN_1665510	ENSG00000116285	1	1	8130192	7994382	135810	0.208	5.64656e-10	9.2482	NA	NA	NA
rs2303891	ILMN_2262957	ENSG00000115935	2	2	175140301	175132549	7752	0.208	5.68742e-10	9.2451	0.00632246	0.000467761	0.214509
rs1249550	ILMN_2196078	ENSG00000162739	1	1	158728122	158721446	6676	-0.208	5.79343e-10	9.2371	0.0497561	0.0609148	0.0846964
rs751731	ILMN_2173891	ENSG00000131944	19	19	38154897	38155018	121	0.208	5.79331e-10	9.2371	6.25038e-08	0.109567	7.95381e-09
rs670873	ILMN_1789233	ENSG00000167987	11	11	60698892	60654306	44586	-0.208	5.81565e-10	9.2354	0.000434198	5.2141e-05	0.00131013
rs555582	ILMN_2412564	ENSG00000114503	3	3	198150250	198146670	3580	0.208	5.84708e-10	9.2331	0.0135387	0.00397458	0.927888
rs10168360	ILMN_1770466	ENSG00000154518	2	2	175701635	175749237	47602	-0.208	5.88128e-10	9.2305	0.0520949	0.0496191	0.20553
rs11170448	ILMN_1777519	ENSG00000139626	12	12	51834253	51871377	37124	0.208	5.94335e-10	9.226	0.71982	0.0245708	0.0292456
rs13042148	ILMN_2043728	ENSG00000131061	20	20	31761946	31783124	21178	-0.208	5.95029e-10	9.2255	1.5313e-06	2.58423e-05	0.02494
rs1749907	ILMN_1757415	ENSG00000162377	1	1	53032245	52925102	107143	0.208	6.25811e-10	9.2036	3.54563e-06	0.00430017	0.0732764
rs11097239	ILMN_1660114	ENSG00000138722	4	4	91014826	91019706	4880	-0.208	6.26376e-10	9.2032	5.45e-13	0	2.25547e-10
rs4822025	ILMN_1706511	ENSG00000167074	22	22	40106591	40093283	13308	0.208	6.27471e-10	9.2024	0.0105204	0.00733309	0
rs4850897	ILMN_1680430	ENSG00000135951	2	2	99134850	98980156	154694	-0.208	6.46155e-10	9.1897	0	1.38739e-10	2.297e-12
rs7180856	ILMN_2199676	ENSG00000103995	15	15	46804947	46817428	12481	-0.208	6.5166e-10	9.186	0.256014	0.0323493	0.00381202
rs3134952	ILMN_1750664	ENSG00000168452	6	6	32221548	32229279	7731	-0.207	6.62998e-10	9.1785	0.57672	0.10425	NA
rs10812	ILMN_1728965	ENSG00000150776	11	11	111460711	111450178	10533	-0.207	6.78381e-10	9.1685	0.480643	0.13986	0.988384
rs5756379	ILMN_1691572	ENSG00000128311	22	22	35605849	35736846	130997	-0.207	6.8308e-10	9.1655	0.566634	0.00264429	0.00698007
rs9828641	ILMN_2194448	ENSG00000163527	3	3	31653515	31549286	104229	-0.207	6.86422e-10	9.1634	0.323304	0.00627969	0.767026
rs9391858	ILMN_1720255	ENSG00000196301	6	6	32449375	32535576	86201	-0.207	6.90302e-10	9.161	NA	NA	NA
rs10819305	ILMN_1775734	ENSG00000095370	9	9	129557793	129540419	17374	0.207	7.21631e-10	9.1417	0.000561531	0.00235794	0.0394968
rs2422858	ILMN_1733377	ENSG00000215251	20	20	3079487	3075167	4320	-0.207	7.25151e-10	9.1396	0.217624	0.0201306	0.11451
rs1879256	ILMN_2341467	ENSG00000175193	3	3	185091754	185029870	61884	-0.207	7.29912e-10	9.1367	0.00623055	0.000642666	1.60491e-06
rs11673516	ILMN_1652819	ENSG00000125741	19	19	50751203	50722867	28336	-0.207	7.50612e-10	9.1246	0.433274	0.114759	0.35692
rs7076882	ILMN_1812479	ENSG00000107669	10	10	123696543	123492616	203927	-0.207	7.58711e-10	9.1199	0.43338	0.0370298	0.000259985
CNVR5296.1	ILMN_1704554	ENSG00000196954	11	11	104274914	104318804	43890	0.211	7.62401e-10	9.1178	NA	NA	NA
rs1041939	ILMN_2356654	ENSG00000116977	1	1	234778240	234748188	30052	0.207	7.81706e-10	9.107	0.00383058	0.00680919	3.00245e-05
rs150093	ILMN_1683160	ENSG00000116353	1	1	29101417	29391972	290555	-0.207	7.98349e-10	9.0978	1.08003e-06	1.62861e-07	0.00825727
rs17035912	ILMN_1697160	ENSG00000068724	2	2	47024825	46996800	28025	-0.206	8.13329e-10	9.0897	0.16353	0.327821	1.16852e-10
rs1965204	ILMN_1719756	ENSG00000115085	2	2	97506480	97696463	189983	0.206	8.24271e-10	9.0839	0.00531707	5.6141e-05	NA
rs2814953	ILMN_2086064	ENSG00000124562	6	6	34805744	34833275	27531	0.206	8.48879e-10	9.0712	0.0307875	0.0016298	2.4015e-09
rs7236204	ILMN_1719097	ENSG00000141452	18	18	19334671	19337460	2789	0.206	8.54862e-10	9.0681	0.00160889	0.0259585	6.26042e-09
rs874459	ILMN_2228938	ENSG00000106823	9	9	94489340	94295657	193683	-0.206	8.57146e-10	9.0669	0.0453226	0.000123043	NA
rs1220412	ILMN_2415179	ENSG00000171603	1	1	9848815	9711667	137148	0.206	8.57874e-10	9.0666	0.000530299	0.000235218	1.17944e-06
rs2731334	ILMN_1698605	ENSG00000170876	3	3	14082387	14141546	59159	0.206	8.81642e-10	9.0547	9.64513e-05	0.340762	0.0292429
rs2801483	ILMN_1751561	ENSG00000183049	10	10	12499424	12431738	67686	-0.206	8.85213e-10	9.053	0.180736	0.599734	0.280245
rs2012931	ILMN_1718629	ENSG00000180530	21	21	15355473	15255427	100046	-0.206	9.00389e-10	9.0456	1.84233e-06	0.00482253	0.0231568
rs644474	ILMN_1729430	ENSG00000134452	10	10	5995043	5972200	22843	0.206	9.03004e-10	9.0443	0.0646979	0.661549	0.643927
rs2201150	ILMN_1678833	ENSG00000163823	3	3	46233905	46218204	15701	-0.206	9.09862e-10	9.041	3.97784e-09	3.68211e-08	0.0365121
rs10082455	ILMN_1726388	ENSG00000176244	10	10	15149549	15157481	7932	-0.206	9.3979e-10	9.027	2.202e-12	8.1e-14	NA
rs9945924	ILMN_1717727	ENSG00000221887	18	18	59771745	59771670	75	0.206	9.42335e-10	9.0258	NA	NA	0
rs304412	ILMN_1696654	ENSG00000152778	10	10	91177612	91164419	13193	0.206	9.47164e-10	9.0236	5.80723e-06	1.12682e-07	0
rs8089140	ILMN_1842582	ENSG00000176309	18	18	19828456	19848382	19926	0.206	9.47142e-10	9.0236	2.43573e-07	0.00221537	NA
rs9248	ILMN_1651735	ENSG00000152291	2	2	85390822	85398658	7836	-0.206	9.53718e-10	9.0206	0.00194224	0.00440675	0
rs11811998	ILMN_1727692	ENSG00000043514	1	1	40131312	40079295	52017	0.206	9.54761e-10	9.0201	0.00994885	0.000353031	2.30267e-10
rs7606648	ILMN_1757730	ENSG00000018699	2	2	32834882	32706633	128249	0.206	9.5722e-10	9.019	0.199418	0.119023	0.000450016
rs10823484	ILMN_1712639	ENSG00000042286	10	10	71542577	71527985	14592	-0.206	9.57946e-10	9.0187	0.20108	0.00596916	0.00992897
rs4141255	ILMN_1795435	ENSG00000083844	19	19	62413527	62394681	18846	-0.206	9.63121e-10	9.0163	0.57899	0.295345	0.758149
rs6493900	ILMN_2314007	ENSG00000140262	15	15	55158956	54998125	160831	0.205	9.6953e-10	9.0134	0.0324064	0.00615405	0.00221524
rs9907151	ILMN_1653711	ENSG00000180340	17	17	40099763	39990451	109312	-0.205	9.91054e-10	9.0039	7.95098e-06	0.103825	1.05742e-06
rs10951768	ILMN_1783266	ENSG00000105953	7	7	44660421	44612696	47725	0.205	9.94133e-10	9.0026	9.31575e-05	0.0267173	0.238322
rs136578	ILMN_1762526	ENSG00000077935	22	22	44149282	44118611	30671	0.205	1.00957e-09	8.9959	3e-15	4.61355e-10	0
rs12540335	ILMN_1752867	ENSG00000127366	7	7	141102660	141136610	33950	0.205	1.01821e-09	8.9922	8.16101e-10	2.1437e-06	2.15148e-06
rs4937066	ILMN_1694147	ENSG00000110060	11	11	125266204	125268591	2387	0.205	1.05456e-09	8.9769	0.0106034	0.115954	0.29695
rs2999552	ILMN_1750101	ENSG00000163191	1	1	150275389	150271606	3783	0.205	1.05926e-09	8.975	1.277e-05	0.000104333	0.00010502
rs2964584	ILMN_1670609	ENSG00000177556	5	5	151123070	151102577	20493	-0.205	1.07335e-09	8.9693	0.116954	0.0677594	0.0681343
rs3745913	ILMN_1660723	ENSG00000160439	19	19	60250733	60247523	3210	0.205	1.07968e-09	8.9667	0.00124543	6.75707e-05	3.02249e-08
rs3813200	ILMN_1696065	ENSG00000078808	1	1	1141162	1142177	1015	0.205	1.0904e-09	8.9624	NA	NA	0.302995
rs6725821	ILMN_2320330	ENSG00000172005	2	2	95261493	95055156	206337	0.205	1.09064e-09	8.9623	0.125475	0.0237944	0.0147529
rs7664543	ILMN_1724181	ENSG00000164136	4	4	142891501	142777204	114297	-0.205	1.09224e-09	8.9617	0.385074	0.0420147	0.29896
rs8052868	ILMN_1751559	ENSG00000131634	16	16	1567508	1523659	43849	-0.205	1.0926e-09	8.9615	0	0	NA
rs682555	ILMN_1659156	ENSG00000134461	10	10	6004545	5943697	60848	-0.205	1.1124e-09	8.9537	0.0333347	0.285448	0.17443
rs959729	ILMN_1780898	ENSG00000027075	14	14	61003952	60858186	145766	-0.205	1.13725e-09	8.9441	0.00132868	0.123955	0.00128194
rs1025438	ILMN_2100815	ENSG00000175348	11	11	8862036	8925416	63380	0.205	1.14477e-09	8.9413	0.000403069	0.000860744	0.00844191
rs11791740	ILMN_1793578	ENSG00000136866	9	9	114859070	114843995	15075	0.205	1.14661e-09	8.9406	5.72184e-07	0.00327557	2.86311e-07
rs3765147	ILMN_1685480	ENSG00000113407	5	5	33494637	33476655	17982	0.205	1.15214e-09	8.9385	0.0588415	0.802815	0.28432
rs11679767	ILMN_2045975	ENSG00000128699	2	2	190254544	190343295	88751	0.205	1.15719e-09	8.9366	2.29007e-07	0.000632941	8.19293e-05
rs3095860	ILMN_1735908	ENSG00000164338	5	5	72949255	72897336	51919	-0.204	1.21897e-09	8.914	0.302174	0.134626	1.12162e-07
rs7165811	ILMN_1657744	ENSG00000178761	15	15	72937285	72979382	42097	0.204	1.24117e-09	8.9062	0.0153379	0.298914	0.946933
rs4384764	ILMN_1741727	ENSG00000115828	2	2	37443787	37425241	18546	0.204	1.2473e-09	8.904	0.0434288	0.00252337	0.47339
rs2428740	ILMN_1720124	ENSG00000179051	1	1	17658322	17605866	52456	0.204	1.30585e-09	8.8841	NA	NA	0.0380691
rs7783339	ILMN_1778611	ENSG00000146729	7	7	56119924	55999790	120134	0.204	1.31075e-09	8.8825	0.387659	0.111882	0.475029
rs10882566	ILMN_1788955	ENSG00000107438	10	10	96944721	96987324	42603	-0.204	1.341e-09	8.8726	0.00137546	0.00221957	0.504599
rs474213	ILMN_1722156	ENSG00000013392	6	6	83936992	83959817	22825	0.204	1.38623e-09	8.8582	0.235382	0.00197444	0.000109216
rs4632066	ILMN_2375973	ENSG00000100601	14	14	77317034	77208502	108532	-0.204	1.39412e-09	8.8557	0.00034688	0.118579	0.674811
rs6911838	ILMN_1672176	ENSG00000135587	6	6	109906615	109868624	37991	-0.204	1.40943e-09	8.851	0.00744106	0.00138428	0
rs183716	ILMN_1722218	ENSG00000125505	19	19	59385365	59368921	16444	0.203	1.4184e-09	8.8482	0.0254238	0.00276289	0.00120403
rs606087	ILMN_1730329	ENSG00000042429	11	11	93162289	93157053	5236	-0.203	1.44433e-09	8.8403	0.00066405	9.47401e-06	0.348561
rs6606	ILMN_2364131	ENSG00000124120	20	20	42561416	42537958	23458	-0.203	1.48578e-09	8.828	0.146261	0.0156209	0.00176699
rs10845568	ILMN_1764361	ENSG00000111266	12	12	12556512	12520098	36414	0.203	1.49482e-09	8.8254	0.416356	0.0518412	0.374813
rs11831414	ILMN_1750674	ENSG00000139410	12	12	112335904	112344599	8695	-0.203	1.506e-09	8.8222	NA	NA	6.2723e-11
rs4790224	ILMN_1728478	ENSG00000161921	17	17	4592812	4583577	9235	0.203	1.50759e-09	8.8217	0.000799905	0.000180975	0.00245297
rs2083127	ILMN_1689162	ENSG00000113812	3	3	53891976	53876195	15781	0.203	1.52678e-09	8.8162	1.4435e-11	1.99658e-08	8e-15
rs157093	ILMN_1734276	ENSG00000124225	20	20	55686361	55656854	29507	0.203	1.55727e-09	8.8076	0.000188941	4.51022e-07	2.51302e-06
rs12927713	ILMN_1808404	ENSG00000007384	16	16	92219	48059	44160	-0.203	1.59129e-09	8.7982	0.0494972	0.572654	0.00533848
rs4859580	ILMN_1814726	ENSG00000138760	4	4	77112703	77298918	186215	0.203	1.62497e-09	8.7892	0.00424251	0.135348	0.28027
rs3743955	ILMN_1751034	ENSG00000205730	16	16	19039947	19032783	7164	0.203	1.68292e-09	8.7739	NA	NA	0.928656
rs9464	ILMN_1745282	ENSG00000080823	14	14	101877423	101762375	115048	0.203	1.6892e-09	8.7723	0.00017706	0.0156879	0.0628756
rs12564656	ILMN_2121816	ENSG00000077585	1	1	234384357	234372497	11860	0.202	1.72014e-09	8.7644	0.014816	0.0166298	0.572176
rs10423215	ILMN_1664292	ENSG00000170954	19	19	58340884	58302945	37939	0.202	1.74729e-09	8.7576	2.8815e-05	0.000281724	0.00065544
rs6876997	ILMN_2367141	ENSG00000081059	5	5	133505609	133478301	27308	0.202	1.77094e-09	8.7518	0.0119051	0.00109413	0.00102872
rs798081	ILMN_1778734	ENSG00000198690	15	15	28910526	28983399	72873	0.202	1.78696e-09	8.7479	1.07631e-07	0.00552264	0.0186416
rs327237	ILMN_1672503	ENSG00000092964	8	8	26499937	26491327	8610	0.202	1.80973e-09	8.7424	0.410429	0.188736	0.000191126
rs6703016	ILMN_1707169	ENSG00000116771	1	1	15733149	15771739	38590	0.202	1.81064e-09	8.7422	5.27051e-05	2.22873e-07	0
rs1771220	ILMN_1747577	ENSG00000148218	9	9	115203465	115188416	15049	0.202	1.81593e-09	8.7409	0.0233873	0.0206204	0.000275295
rs3747992	ILMN_1808417	ENSG00000131697	1	1	5859754	5845457	14297	0.202	1.84443e-09	8.7341	2.42401e-09	1.04391e-05	7.97259e-06
rs1737944	ILMN_1812445	ENSG00000141127	17	17	18781157	18700367	80790	-0.202	1.85674e-09	8.7312	0.0856737	0.0882355	2.87442e-10
rs2161300	ILMN_1658619	ENSG00000113645	5	5	167593739	167651670	57931	-0.202	1.87061e-09	8.728	0.0490434	4.31245e-05	2.65853e-06
rs6817264	ILMN_1729563	ENSG00000109814	4	4	39194504	39176771	17733	0.202	1.88194e-09	8.7254	6.06995e-06	0.140379	1.36967e-06
rs8142033	ILMN_2047240	ENSG00000100299	22	22	49409697	49410316	619	-0.202	1.93504e-09	8.7133	7.42e-13	1.90372e-09	0
rs40534	ILMN_2162358	ENSG00000167981	16	16	3427556	3426107	1449	-0.202	1.94075e-09	8.712	0.457583	0.0208188	6.11217e-06
rs9574102	ILMN_1746784	ENSG00000139737	13	13	77188031	77170050	17981	-0.202	1.94578e-09	8.7109	0.471427	0.748961	0.115321
rs9783452	ILMN_1682938	ENSG00000134287	12	12	47635643	47616259	19384	-0.202	1.9465e-09	8.7107	0.00231689	0.00298497	0.000122942
rs2412534	ILMN_1715437	ENSG00000137812	15	15	38623410	38673510	50100	0.202	1.95086e-09	8.7098	0.00106148	0.0214578	0.0101194
rs10817475	ILMN_1697440	ENSG00000136875	9	9	115098874	115077444	21430	-0.202	2.00417e-09	8.6981	4.69026e-06	4.27732e-10	7.60161e-08
rs4933679	ILMN_1736670	ENSG00000119938	10	10	93368431	93378183	9752	-0.202	2.02478e-09	8.6936	1.0511e-05	1.27137e-05	0.192505
rs11721430	ILMN_1768510	ENSG00000013288	4	4	6661568	6627803	33765	0.202	2.02531e-09	8.6935	0.0296198	0.000620129	2.9864e-11
rs2448490	ILMN_1651788	ENSG00000173327	11	11	65168610	65121802	46808	-0.202	2.05668e-09	8.6868	0.00491257	0.00182735	0.628387
rs1425047	ILMN_1720850	ENSG00000123636	2	2	160082702	159883736	198966	0.201	2.0822e-09	8.6815	0.0185358	0.60175	0.13018
rs7756117	ILMN_1750180	ENSG00000196226	6	6	26154543	26151484	3059	-0.201	2.11831e-09	8.674	1.34739e-06	6.6177e-08	NA
rs12051829	ILMN_1689518	ENSG00000198802	17	17	59831091	59752964	78127	0.201	2.13707e-09	8.6702	0.000287878	0.00033668	NA
rs1005165	ILMN_2277676	ENSG00000012061	19	19	50600889	50604712	3823	0.201	2.15331e-09	8.6669	0.0956513	7.32289e-05	0.0338897
rs9857442	ILMN_1664216	ENSG00000197885	3	3	23921238	23908578	12660	0.201	2.17329e-09	8.6629	1.97579e-07	6.49556e-07	5.30611e-06
rs470461	ILMN_1769575	ENSG00000166086	11	11	133475770	133444030	31740	0.201	2.18102e-09	8.6613	6.95266e-05	0.00416132	8.44455e-05
rs6721350	ILMN_2383349	ENSG00000115107	2	2	119763444	119697854	65590	0.201	2.21588e-09	8.6545	5.26025e-08	4.26006e-08	5.65675e-06
rs2740	ILMN_1763002	ENSG00000179889	16	16	15039608	14976487	63121	-0.201	2.24803e-09	8.6482	NA	NA	0.31369
rs390892	ILMN_1668465	ENSG00000140950	16	16	83068985	83068608	377	0.201	2.31924e-09	8.6347	2.7876e-08	1.29269e-06	0.191681
rs11668812	ILMN_1689836	ENSG00000197405	19	19	52493437	52504944	11507	-0.201	2.31931e-09	8.6346	NA	NA	0.00190424
rs2079034	ILMN_1680693	ENSG00000105136	19	19	62729119	62678800	50319	0.201	2.33339e-09	8.632	0.00223957	0.00290478	1.77715e-05
rs8089140	ILMN_1746720	ENSG00000168234	18	18	19828456	19826735	1721	0.201	2.35387e-09	8.6282	1.64925e-05	0.0917393	0.00145959
rs8081683	ILMN_1807600	ENSG00000182446	17	17	77291482	77134359	157123	-0.201	2.36298e-09	8.6265	3.60156e-07	7.5535e-11	0.0709603
rs3743936	ILMN_1803889	ENSG00000162069	16	16	3037596	3017869	19727	-0.201	2.40619e-09	8.6187	NA	NA	0.021443
rs7541180	ILMN_1692276	ENSG00000152904	1	1	233563562	233558376	5186	0.201	2.40966e-09	8.618	0.00946331	1.65879e-07	0.000738213
rs3127	ILMN_1670193	ENSG00000132744	11	11	67187164	67166605	20559	0.201	2.41395e-09	8.6173	3.587e-12	2.5402e-07	NA
rs16856118	ILMN_1687442	ENSG00000154310	3	3	172486497	172262986	223511	-0.201	2.4483e-09	8.6111	0.0104327	0.0046835	4.81047e-06
[truncated: 1,535 more rows]
