# Supplementary material for: Cis and Trans Effects of Human Genomic Variants on Gene Expression
Source: PLoS Genet. 2014 Jul 10;10(7):e1004461. doi: 10.1371/journal.pgen.1004461 (PMC4091791; doi:10.1371/journal.pgen.1004461)
Supplement: Table S2 — eQTL discovery results. (XLSX) [file pgen.1004461.s009.xlsx]

## Sheet: Sheet1
	Cis	Trans
Distance from TSS	Maximum 1mb	Minimum 5mb
Number of genes with an eQTL	3534	48
FDR	0.05	0.05
Number due to SNPs	3498	45
Number due to CNVs	36	3
Number unique SNPs	3442	24
Number unique CNVs	33	3
Number of independent associations	4430	NA
