# Supplementary material for: Cis and Trans Effects of Human Genomic Variants on Gene Expression
Source: PLoS Genet. 2014 Jul 10;10(7):e1004461. doi: 10.1371/journal.pgen.1004461 (PMC4091791; doi:10.1371/journal.pgen.1004461)
Supplement: Table S3 — Significant trans-eQTLs (5%FDR). (XLSX) [file pgen.1004461.s010.xlsx]

## Sheet: Table_S2.xls
SNP	probe	Gene_label	Gene_Symbol	SNP_chr	Gene_chr	r_value	minus_logpval	replication_pvalue_MUTHER_twin1	replication_pvalue_MUTHER_twin2	replication_pvalue_GEUVADIS
CNVR2845.48	ILMN_2386355	ENSG00000101266	CSNK2A1	6	20	-0.296	17.6496	NA	NA	NA
CNVR6703.1	ILMN_1671809	ENSG00000112679	DUSP22	16	6	0.277	16.0514	NA	NA	NA
CNVR8164.1	ILMN_1697710	ENSG00000125571	IL1F7	22	2	0.443	42.3473	NA	NA	NA
rs10030166	ILMN_1661616	ENSG00000170820	FSHR	4	2	0.22	10.2328	0.728246	0.121487	NA
rs10876864	ILMN_1740094	ENSG00000188848	BEND4	12	4	-0.7	128.402	0	1e-15	0.91597
rs10876864	ILMN_1753440	ENSG00000163257	DCAF16	12	4	-0.339	24.0678	0.00916023	0.0340239	0.0648949
rs10902222	ILMN_1794505	ENSG00000127922	SHFM1	11	7	0.341	24.3479	2.85175e-06	1.05238e-05	0.352534
rs1131877	ILMN_2200331	ENSG00000188486	H2AFX	14	11	0.256	13.7687	0.0691279	0.0824846	0.289928
rs1156058	ILMN_1655414	ENSG00000125735	TNFSF14	1	19	-0.235	11.6653	0.35008	0.436041	0.000881782
rs1156058	ILMN_1666545	ENSG00000187210	GCNT1	1	9	-0.245	12.6396	0.0150085	0.292034	0.00534205
rs1156058	ILMN_1671554	ENSG00000134324	LPIN1	1	2	-0.224	10.599	0.0198698	0.0112115	0.108147
rs1156058	ILMN_1686555	ENSG00000010810	FYN	1	6	-0.24	12.1192	0.000142227	0.000518384	0.00767298
rs1156058	ILMN_1690907	ENSG00000112486	CCR6	1	6	-0.278	16.1857	0.258374	0.178761	0.000101429
rs1156058	ILMN_1692261	ENSG00000154928	EPHB1	1	3	-0.235	11.6395	0.00153391	0.00578207	0.0244761
rs1156058	ILMN_1693338	ENSG00000138061	CYP1B1	1	2	-0.242	12.3172	0.160436	0.863353	0.217302
rs1156058	ILMN_1700695	ENSG00000070214	SLC44A1	1	9	0.239	12.0341	1.13998e-07	4.84604e-10	0.000558997
rs1156058	ILMN_1709750	ENSG00000106868	SUSD1	1	9	-0.241	12.1867	0.131978	0.395578	0.0519665
rs1156058	ILMN_1761945	ENSG00000137441	FGFBP2	1	4	-0.229	11.0427	0.0812267	0.905521	NA
rs1156058	ILMN_1777397	ENSG00000163132	MSX1	1	4	0.218	10.1117	0.367948	0.76371	0.0123893
rs1156058	ILMN_1804419	ENSG00000118308	LRMP	1	12	-0.253	13.4482	0.706938	0.0323121	0.0260746
rs1156058	ILMN_2109416	ENSG00000131401	NAPSB	1	19	-0.279	16.307	0.00975721	0.502406	NA
rs1156058	ILMN_2196550	ENSG00000215471	C13orf18	1	13	-0.245	12.6144	0.417641	0.611253	NA
rs11881477	ILMN_1784352	ENSG00000136280	CCM2	19	7	0.292	17.7835	2.6e-14	1.40783e-08	0.744987
rs1317739	ILMN_1798712	ENSG00000114316	USP4	10	3	-0.226	10.7997	NA	NA	0.509877
rs13292096	ILMN_1772888	ENSG00000213228	LOC645688	9	17	-0.341	24.3602	NA	NA	NA
rs1682809	ILMN_1758212	ENSG00000124812	CRISP1	19	6	-0.286	17.1069	0.000292715	0.188079	NA
rs1710958	ILMN_1770940	ENSG00000039068	CDH1	10	16	0.249	13.0272	0.180039	0.222256	0.938455
rs17159840	ILMN_1674646	ENSG00000185507	IRF7	19	11	0.226	10.8084	0.000247458	0.00168935	0.959618
rs2459532	ILMN_2157951	ENSG00000135823	STX6	17	1	-0.235	11.6352	0.37613	0.181347	0.451322
rs2734975	ILMN_2323633	ENSG00000101150	TPD52L2	6	20	0.371	28.9582	NA	NA	NA
rs3823342	ILMN_1728810	ENSG00000023228	NDUFS1	6	2	0.435	40.6971	0	0	NA
rs4084091	ILMN_2354237	ENSG00000129484	PARP2	6	14	0.236	11.7345	0.00282444	0.185862	0.565408
rs4130791	ILMN_1811443	ENSG00000101200	AVP	4	20	0.259	14.0195	1.97371e-07	3.85223e-05	NA
rs4130791	ILMN_2406439	ENSG00000160460	SPTBN4	4	19	0.222	10.443	2.3703e-07	0.00016414	0.0378226
rs4441814	ILMN_1797693	ENSG00000184992	BRI3BP	4	12	0.225	10.6744	NA	NA	0.548664
rs4781011	ILMN_2379644	ENSG00000019582	CD74	16	5	-0.267	14.9066	0.38841	0.875716	0.11169
rs6776967	ILMN_1775587	ENSG00000178750	STX19	3	3	-0.332	23.0584	1.052e-06	1.74656e-09	NA
rs705170	ILMN_1670325	ENSG00000142494	SLC47A1	10	17	0.218	10.1148	0.00368151	0.0139183	0.716056
rs705170	ILMN_1691334	ENSG00000086288	TXNDC3	10	7	0.259	14.0478	0.454811	0.820423	0.0611675
rs705170	ILMN_1746565	ENSG00000013725	CD6	10	11	0.266	14.7876	0.0269398	0.0275898	0.185432
rs705170	ILMN_1748473	ENSG00000133574	GIMAP4	10	7	0.228	11.0202	0.758975	0.750277	0.888558
rs705170	ILMN_1769383	ENSG00000196329	GIMAP5	10	7	0.227	10.8851	0.787363	0.924362	0.0318049
rs705170	ILMN_1780533	ENSG00000169413	RNASE6	10	14	0.228	11.0284	0.717673	0.660626	0.0106553
rs705170	ILMN_2329429	ENSG00000133561	GIMAP6	10	7	0.25	13.0928	0.440412	0.337588	0.261146
rs7192	ILMN_1768301	ENSG00000157554	ERG	6	21	-0.45	43.7952	0	0	NA
rs8081803	ILMN_1791039	ENSG00000137815	RTF1	17	15	-0.269	15.107	0.000718374	0.00112323	0.265078
rs808997	ILMN_1711023	ENSG00000101391	CDK5RAP1	4	20	0.23	11.187	NA	NA	NA
rs9405040	ILMN_2099586	ENSG00000160050	CCDC28B	6	1	0.226	10.7907	2.93607e-06	4.74836e-06	NA
