# Supplementary material for: Cis and Trans Effects of Human Genomic Variants on Gene Expression
Source: PLoS Genet. 2014 Jul 10;10(7):e1004461. doi: 10.1371/journal.pgen.1004461 (PMC4091791; doi:10.1371/journal.pgen.1004461)
Supplement: Table S4 — Significant trans effects of cis-eQTLs (5%FDR). (XLSX) [file pgen.1004461.s011.xlsx]

## Sheet: Trans_effect_of_cis_eqtls_5FDR.
SNP	Gene_label_cis	Gene_cis	Probe_cis	Gene_chr_cis	r_value_cis	minus_logpval_cis	Pi1_trans_effects	Gene_label_trans	Gene_trans	probe	Gene_chr_trans	r_value_trans	minus_logpval_trans	replication_pvalue_MUTHER_twin1	replication_pvalue_MUTHER_twin2	replication_pvalue_GEUVADIS
CNVR3050.1	ENSG00000111875	ASF1A	ILMN_1714737	6	-0.177	6.3478	0.194627	ENSG00000090863	GLG1	ILMN_1772261	16	0.193	7.4593	NA	NA	NA
CNVR3050.1	ENSG00000111875	ASF1A	ILMN_1714737	6	-0.177	6.3478	0.194627	ENSG00000132155	RAF1	ILMN_1813489	3	0.19	7.2446	NA	NA	NA
CNVR3050.1	ENSG00000111875	ASF1A	ILMN_1714737	6	-0.177	6.3478	0.194627	ENSG00000167106	FAM102A	ILMN_2401779	9	0.198	7.8251	NA	NA	NA
rs1050540	ENSG00000129255	MPDU1	ILMN_1655654	17	-0.15	5.0637	0.156392	ENSG00000169242	EFNA1	ILMN_2371055	1	0.192	7.9285	0.229444	0.563245	0.376038
rs10902222	ENSG00000177595	LRDD	ILMN_2400352	11	-0.403	34.6085	0	ENSG00000127922	SHFM1	ILMN_1794505	7	0.341	24.3479	2.85175e-06	1.05238e-05	0.352534
rs10902222	ENSG00000177595	LRDD	ILMN_2400352	11	-0.403	34.6085	0	ENSG00000188994	ZNF292	ILMN_1714412	6	0.207	9.1422	8.41149e-06	1.33324e-06	0.149954
rs11115655	ENSG00000165891	E2F7	ILMN_1798210	12	0.158	5.5147	0.134562	ENSG00000184719	C10orf59	ILMN_1718520	10	0.189	7.7272	0.766734	0.0738009	NA
rs1156058	ENSG00000123685	BATF3	ILMN_1763207	1	0.441	41.9412	0.160349	ENSG00000010810	FYN	ILMN_1686555	6	-0.24	12.1192	0.000142227	0.000518384	0.00767298
rs1156058	ENSG00000123685	BATF3	ILMN_1763207	1	0.441	41.9412	0.160349	ENSG00000070214	SLC44A1	ILMN_1700695	9	0.239	12.0341	1.13998e-07	4.84604e-10	0.000558997
rs1156058	ENSG00000123685	BATF3	ILMN_1763207	1	0.441	41.9412	0.160349	ENSG00000081320	STK17B	ILMN_1798543	2	-0.191	7.8663	0.663574	0.102133	0.000909957
rs1156058	ENSG00000123685	BATF3	ILMN_1763207	1	0.441	41.9412	0.160349	ENSG00000096092	TMEM14A	ILMN_1785191	6	-0.192	7.9194	0.40117	0.711834	0.212532
rs1156058	ENSG00000123685	BATF3	ILMN_1763207	1	0.441	41.9412	0.160349	ENSG00000103528	SYT17	ILMN_1657760	16	-0.207	9.1022	0.0399735	0.0354634	0.210192
rs1156058	ENSG00000123685	BATF3	ILMN_1763207	1	0.441	41.9412	0.160349	ENSG00000105854	PON2	ILMN_1714158	7	-0.185	7.4131	0.000264388	0.010406	0.16802
rs1156058	ENSG00000123685	BATF3	ILMN_1763207	1	0.441	41.9412	0.160349	ENSG00000106868	SUSD1	ILMN_1709750	9	-0.241	12.1867	0.131978	0.395578	0.0519665
rs1156058	ENSG00000123685	BATF3	ILMN_1763207	1	0.441	41.9412	0.160349	ENSG00000109684	MIST	ILMN_1663793	4	-0.195	8.1914	0.482788	0.0837861	0.0013215
rs1156058	ENSG00000123685	BATF3	ILMN_1763207	1	0.441	41.9412	0.160349	ENSG00000111537	IFNG	ILMN_2207291	12	-0.193	8.0213	0.859404	0.0764443	0.0146905
rs1156058	ENSG00000123685	BATF3	ILMN_1763207	1	0.441	41.9412	0.160349	ENSG00000112149	CD83	ILMN_1780582	6	-0.205	8.9717	6.29826e-05	8.55062e-07	0.000327846
rs1156058	ENSG00000123685	BATF3	ILMN_1763207	1	0.441	41.9412	0.160349	ENSG00000112486	CCR6	ILMN_1690907	6	-0.278	16.1857	0.258374	0.178761	0.000101429
rs1156058	ENSG00000123685	BATF3	ILMN_1763207	1	0.441	41.9412	0.160349	ENSG00000117586	TNFSF4	ILMN_2089875	1	-0.183	7.2239	0.473227	0.183756	0.0808704
rs1156058	ENSG00000123685	BATF3	ILMN_1763207	1	0.441	41.9412	0.160349	ENSG00000118308	LRMP	ILMN_1804419	12	-0.253	13.4482	0.706938	0.0323121	0.0260746
rs1156058	ENSG00000123685	BATF3	ILMN_1763207	1	0.441	41.9412	0.160349	ENSG00000125735	TNFSF14	ILMN_1655414	19	-0.235	11.6653	0.35008	0.436041	0.000881782
rs1156058	ENSG00000123685	BATF3	ILMN_1763207	1	0.441	41.9412	0.160349	ENSG00000127920	GNG11	ILMN_1782419	7	-0.189	7.7332	0.514527	0.229882	0.0476827
rs1156058	ENSG00000123685	BATF3	ILMN_1763207	1	0.441	41.9412	0.160349	ENSG00000128886	ELL3	ILMN_1771264	15	-0.191	7.8666	0.000526495	0.00201106	0.00484182
rs1156058	ENSG00000123685	BATF3	ILMN_1763207	1	0.441	41.9412	0.160349	ENSG00000131401	NAPSB	ILMN_2109416	19	-0.279	16.307	0.00975721	0.502406	NA
rs1156058	ENSG00000123685	BATF3	ILMN_1763207	1	0.441	41.9412	0.160349	ENSG00000132965	ALOX5AP	ILMN_1797875	13	-0.214	9.732	0.0525464	0.813873	0.10091
rs1156058	ENSG00000123685	BATF3	ILMN_1763207	1	0.441	41.9412	0.160349	ENSG00000134072	CAMK1	ILMN_2140990	3	-0.183	7.2244	0.381341	0.643656	0.430674
rs1156058	ENSG00000123685	BATF3	ILMN_1763207	1	0.441	41.9412	0.160349	ENSG00000134324	LPIN1	ILMN_1671554	2	-0.224	10.599	0.0198698	0.0112115	0.108147
rs1156058	ENSG00000123685	BATF3	ILMN_1763207	1	0.441	41.9412	0.160349	ENSG00000137441	FGFBP2	ILMN_1761945	4	-0.229	11.0427	0.0812267	0.905521	NA
rs1156058	ENSG00000123685	BATF3	ILMN_1763207	1	0.441	41.9412	0.160349	ENSG00000138061	CYP1B1	ILMN_1693338	2	-0.242	12.3172	0.160436	0.863353	0.217302
rs1156058	ENSG00000123685	BATF3	ILMN_1763207	1	0.441	41.9412	0.160349	ENSG00000143297	FCRL5	ILMN_1684445	1	-0.204	8.866	0.464763	0.926342	0.0643069
rs1156058	ENSG00000123685	BATF3	ILMN_1763207	1	0.441	41.9412	0.160349	ENSG00000146072	TNFRSF21	ILMN_1699695	6	0.189	7.6742	0.0215874	0.219747	0.00580272
rs1156058	ENSG00000123685	BATF3	ILMN_1763207	1	0.441	41.9412	0.160349	ENSG00000154928	EPHB1	ILMN_1692261	3	-0.235	11.6395	0.00153391	0.00578207	0.0244761
rs1156058	ENSG00000123685	BATF3	ILMN_1763207	1	0.441	41.9412	0.160349	ENSG00000162144	CYBASC3	ILMN_2129505	11	-0.199	8.4709	0.315956	0.106427	0.196959
rs1156058	ENSG00000123685	BATF3	ILMN_1763207	1	0.441	41.9412	0.160349	ENSG00000162434	JAK1	ILMN_1793384	1	-0.192	7.9038	0.102418	0.41639	0.0353227
rs1156058	ENSG00000123685	BATF3	ILMN_1763207	1	0.441	41.9412	0.160349	ENSG00000163050	CABC1	ILMN_1731064	1	0.195	8.1846	0.70266	0.856791	0.370532
rs1156058	ENSG00000123685	BATF3	ILMN_1763207	1	0.441	41.9412	0.160349	ENSG00000163132	MSX1	ILMN_1777397	4	0.218	10.1117	0.367948	0.76371	0.0123893
rs1156058	ENSG00000123685	BATF3	ILMN_1763207	1	0.441	41.9412	0.160349	ENSG00000163297	ANTXR2	ILMN_1812926	4	-0.205	9.0032	0.123535	0.240294	0.00699412
rs1156058	ENSG00000123685	BATF3	ILMN_1763207	1	0.441	41.9412	0.160349	ENSG00000167081	PBX3	ILMN_1810100	9	-0.189	7.7337	0.0119176	0.0284985	0.0986654
rs1156058	ENSG00000123685	BATF3	ILMN_1763207	1	0.441	41.9412	0.160349	ENSG00000170899	GSTA4	ILMN_1771964	6	-0.198	8.4217	0.961	0.526357	0.309914
rs1156058	ENSG00000123685	BATF3	ILMN_1763207	1	0.441	41.9412	0.160349	ENSG00000172164	SNTB1	ILMN_1793410	8	-0.216	9.9462	0.196867	0.286178	0.0469728
rs1156058	ENSG00000123685	BATF3	ILMN_1763207	1	0.441	41.9412	0.160349	ENSG00000173698	GPR64	ILMN_2349071	23	-0.204	8.8703	0.0803452	0.321305	NA
rs1156058	ENSG00000123685	BATF3	ILMN_1763207	1	0.441	41.9412	0.160349	ENSG00000177494	ZBED2	ILMN_1651365	3	-0.214	9.7316	0.915391	0.947309	0.176838
rs1156058	ENSG00000123685	BATF3	ILMN_1763207	1	0.441	41.9412	0.160349	ENSG00000181264	TMEM136	ILMN_1815346	11	-0.194	8.055	0.575235	0.0255172	0.179623
rs1156058	ENSG00000123685	BATF3	ILMN_1763207	1	0.441	41.9412	0.160349	ENSG00000187210	GCNT1	ILMN_1666545	9	-0.245	12.6396	0.0150085	0.292034	0.00534205
rs1156058	ENSG00000123685	BATF3	ILMN_1763207	1	0.441	41.9412	0.160349	ENSG00000198894	KIAA1737	ILMN_1788347	14	-0.186	7.4731	0.0167712	0.0615458	0.187702
rs1156058	ENSG00000123685	BATF3	ILMN_1763207	1	0.441	41.9412	0.160349	ENSG00000215471	C13orf18	ILMN_2196550	13	-0.245	12.6144	0.417641	0.611253	NA
rs11717574	ENSG00000010322	NISCH	ILMN_1735827	3	0.188	7.6323	0	ENSG00000143882	ATP6V1C2	ILMN_2389995	2	0.204	8.8778	0.249888	0.556753	0.3786
rs12203592	ENSG00000137265	IRF4	ILMN_1754507	6	-0.152	5.1991	0	ENSG00000162654	GBP4	ILMN_1771385	1	0.201	8.633	NA	NA	0.0498965
rs12203592	ENSG00000137265	IRF4	ILMN_1754507	6	-0.152	5.1991	0	ENSG00000167414	GNG8	ILMN_1693269	19	0.199	8.4976	NA	NA	NA
rs1611185	ENSG00000204632	HLA-G	ILMN_1656670	6	0.371	29.064	0	ENSG00000023228	NDUFS1	ILMN_1728810	2	0.315	20.7466	0	0	NA
rs1611185	ENSG00000204632	HLA-G	ILMN_1656670	6	0.371	29.064	0	ENSG00000101150	TPD52L2	ILMN_2323633	20	0.223	10.5222	NA	NA	NA
rs1682809	ENSG00000125910	S1PR4	ILMN_1784737	19	0.328	22.574	0.01726	ENSG00000124812	CRISP1	ILMN_1758212	6	-0.286	17.1069	0.000292715	0.188079	NA
rs1682809	ENSG00000060558	GNA15	ILMN_1773963	19	0.238	11.8923	0.01726	ENSG00000124812	CRISP1	ILMN_1758212	6	-0.286	17.1069	0.000292715	0.188079	NA
rs17464948	ENSG00000196152	ZNF79	ILMN_1794122	9	-0.199	8.475	0	ENSG00000213228	LOC645688	ILMN_1772888	17	0.307	19.6712	NA	NA	NA
rs1865092	ENSG00000090924	PLEKHG2	ILMN_1657836	19	0.295	18.2258	0.0487471	ENSG00000136280	CCM2	ILMN_1784352	7	0.215	9.7986	3.55505e-10	5.48339e-06	0.179223
rs2073588	ENSG00000167996	FTH1	ILMN_1683146	11	0.156	5.3879	0.187669	ENSG00000170545	SMAGP	ILMN_2380243	12	0.189	7.6791	0.000959854	0.738068	0.397332
rs2277547	ENSG00000136378	ADAMTS7	ILMN_2211790	15	-0.304	19.2604	0.0843674	ENSG00000138336	LOC729351	ILMN_1664909	10	0.182	7.2121	NA	NA	0.621486
rs2304496	ENSG00000131473	ACLY	ILMN_1749014	17	-0.157	5.4916	0.234116	ENSG00000100314	CABP7	ILMN_1754078	22	0.182	7.1782	0.350994	0.532167	0.987298
rs2524091	ENSG00000204525	HLA-C	ILMN_2150787	6	0.541	66.5114	0.0491782	ENSG00000129484	PARP2	ILMN_2354237	14	0.199	8.4735	NA	NA	NA
rs2640569	ENSG00000111540	RAB5B	ILMN_1752582	12	0.146	4.8022	0.106014	ENSG00000163257	DCAF16	ILMN_1753440	4	-0.284	16.9037	0.0146929	0.0399232	0.290306
rs2640569	ENSG00000111540	RAB5B	ILMN_1752582	12	0.146	4.8022	0.106014	ENSG00000188848	BEND4	ILMN_1740094	4	-0.58	78.563	4.37668e-10	2.49982e-10	0.298647
rs2836926	ENSG00000185658	BRWD1	ILMN_1801866	21	0.462	46.427	0.233151	ENSG00000072756	TRNT1	ILMN_1655924	3	-0.182	7.1735	0.0190457	0.124106	0.891499
rs2836926	ENSG00000185658	BRWD1	ILMN_1801866	21	0.462	46.427	0.233151	ENSG00000141562	NARF	ILMN_2334693	17	0.19	7.8143	0.0205927	0.199346	0.409504
rs2836926	ENSG00000185658	BRWD1	ILMN_1801866	21	0.462	46.427	0.233151	ENSG00000145220	LYAR	ILMN_2221564	4	-0.185	7.4237	0.0251827	0.166206	0.118454
rs2836950	ENSG00000183527	PSMG1	ILMN_1779264	21	0.188	7.6027	0.229977	ENSG00000049541	RFC2	ILMN_1655733	7	0.191	7.8389	NA	NA	0.0246939
rs2836950	ENSG00000183527	PSMG1	ILMN_1779264	21	0.188	7.6027	0.229977	ENSG00000091127	PUS7	ILMN_1779353	7	0.184	7.3212	NA	NA	0.1147
rs2836950	ENSG00000183527	PSMG1	ILMN_1779264	21	0.188	7.6027	0.229977	ENSG00000100731	PCNX	ILMN_1740010	14	-0.183	7.244	NA	NA	0.59224
rs4130791	ENSG00000179979	CRIPAK	ILMN_2140700	4	0.338	23.8998	0.0494466	ENSG00000101200	AVP	ILMN_1811443	20	0.259	14.0195	1.97371e-07	3.85223e-05	NA
rs4130791	ENSG00000179979	CRIPAK	ILMN_2140700	4	0.338	23.8998	0.0494466	ENSG00000160460	SPTBN4	ILMN_2406439	19	0.222	10.443	2.3703e-07	0.00016414	0.0378226
rs4239252	ENSG00000161570	CCL5	ILMN_2098126	17	-0.336	23.6902	0	ENSG00000187258	NPSR1	ILMN_1704206	7	-0.189	7.7264	0.166686	0.542812	NA
rs588973	ENSG00000039650	PNKP	ILMN_1694111	19	-0.148	4.9109	0.159269	ENSG00000151461	UPF2	ILMN_1796305	10	0.187	7.5535	0.695522	0.616382	0.606421
rs705170	ENSG00000188816	HMX2	ILMN_1671619	10	0.354	26.2912	0.0652818	ENSG00000004468	CD38	ILMN_2233783	4	-0.185	7.3786	0.131132	0.414898	0.713401
rs705170	ENSG00000188816	HMX2	ILMN_1671619	10	0.354	26.2912	0.0652818	ENSG00000013725	CD6	ILMN_1746565	11	0.266	14.7876	0.0269398	0.0275898	0.185432
rs705170	ENSG00000188816	HMX2	ILMN_1671619	10	0.354	26.2912	0.0652818	ENSG00000039068	CDH1	ILMN_1770940	16	0.19	7.796	0.167669	0.611978	0.103318
rs705170	ENSG00000188816	HMX2	ILMN_1671619	10	0.354	26.2912	0.0652818	ENSG00000086288	TXNDC3	ILMN_1691334	7	0.259	14.0478	0.454811	0.820423	0.0611675
rs705170	ENSG00000188816	HMX2	ILMN_1671619	10	0.354	26.2912	0.0652818	ENSG00000100592	DAAM1	ILMN_1787251	14	-0.209	9.3298	0.00498433	0.892136	0.316699
rs705170	ENSG00000188816	HMX2	ILMN_1671619	10	0.354	26.2912	0.0652818	ENSG00000110446	SLC15A3	ILMN_2085862	11	0.182	7.1647	0.0808625	0.496011	0.0113404
rs705170	ENSG00000188816	HMX2	ILMN_1671619	10	0.354	26.2912	0.0652818	ENSG00000114316	USP4	ILMN_1798712	3	0.206	9.053	0.353764	0.38871	0.0190707
rs705170	ENSG00000188816	HMX2	ILMN_1671619	10	0.354	26.2912	0.0652818	ENSG00000133561	GIMAP6	ILMN_2329429	7	0.25	13.0928	0.440412	0.337588	0.261146
rs705170	ENSG00000188816	HMX2	ILMN_1671619	10	0.354	26.2912	0.0652818	ENSG00000133574	GIMAP4	ILMN_1748473	7	0.228	11.0202	0.758975	0.750277	0.888558
rs705170	ENSG00000188816	HMX2	ILMN_1671619	10	0.354	26.2912	0.0652818	ENSG00000142494	SLC47A1	ILMN_1670325	17	0.218	10.1148	0.00368151	0.0139183	0.716056
rs705170	ENSG00000188816	HMX2	ILMN_1671619	10	0.354	26.2912	0.0652818	ENSG00000143013	LMO4	ILMN_1703487	1	-0.209	9.3182	0.0862829	0.271449	0.0313007
rs705170	ENSG00000188816	HMX2	ILMN_1671619	10	0.354	26.2912	0.0652818	ENSG00000161249	DMKN	ILMN_1778319	19	0.19	7.7638	0.0862771	0.246496	0.394835
rs705170	ENSG00000188816	HMX2	ILMN_1671619	10	0.354	26.2912	0.0652818	ENSG00000169398	PTK2	ILMN_1714364	8	0.216	9.8878	0.246422	0.460331	0.0418987
rs705170	ENSG00000188816	HMX2	ILMN_1671619	10	0.354	26.2912	0.0652818	ENSG00000169413	RNASE6	ILMN_1780533	14	0.228	11.0284	0.717673	0.660626	0.0106553
rs705170	ENSG00000188816	HMX2	ILMN_1671619	10	0.354	26.2912	0.0652818	ENSG00000172794	RAB37	ILMN_2255579	17	0.181	7.1236	0.063693	0.142563	0.733737
rs705170	ENSG00000188816	HMX2	ILMN_1671619	10	0.354	26.2912	0.0652818	ENSG00000177721	C5orf39	ILMN_2098616	5	0.196	8.2776	0.00886288	0.545773	0.148018
rs705170	ENSG00000188816	HMX2	ILMN_1671619	10	0.354	26.2912	0.0652818	ENSG00000182511	FES	ILMN_1693650	15	0.198	8.4328	0.490194	0.412914	0.184331
rs705170	ENSG00000188816	HMX2	ILMN_1671619	10	0.354	26.2912	0.0652818	ENSG00000196329	GIMAP5	ILMN_1769383	7	0.227	10.8851	0.787363	0.924362	0.0318049
rs7246264	ENSG00000181029	TRAPPC5	ILMN_2372639	19	-0.193	8.0043	0.0384697	ENSG00000185507	IRF7	ILMN_1674646	11	0.219	10.1785	0.00450188	0.00639547	0.957841
rs7387960	ENSG00000185730	ZNF696	ILMN_1712517	8	0.251	13.2422	0.13318	ENSG00000166333	ILK	ILMN_2364376	11	0.197	8.2959	NA	NA	0.984193
rs7529037	ENSG00000158715	SLC45A3	ILMN_1726114	1	0.229	11.1046	0.150234	ENSG00000125447	GGA3	ILMN_1675982	17	-0.187	7.52	0.319339	0.448904	0.382589
rs769214	ENSG00000121691	CAT	ILMN_1651705	11	0.249	12.9983	0	ENSG00000181323	SPEM1	ILMN_2056932	17	-0.195	8.1292	NA	NA	NA
