# Supplementary material for: Cis and Trans Effects of Human Genomic Variants on Gene Expression
Source: PLoS Genet. 2014 Jul 10;10(7):e1004461. doi: 10.1371/journal.pgen.1004461 (PMC4091791; doi:10.1371/journal.pgen.1004461)
Supplement: Table S5 — Co-localization of variants associated to complex traits and diseases with variants significantly associated to gene expression in cis (5%FDR). (XLSX) [file pgen.1004461.s012.xlsx]

## Sheet: significant_cis_effects_of_GWAS
GWAS_SNP	Gene_ID	Gene_Symbol	Probe	rho	minus_log10pvalue	Disease_Trait
rs1466535	ENSG00000166888	STAT6	ILMN_1763198	-0.385	31.277	Abdominal_aortic_aneurysm
rs1466535	ENSG00000166881	TMEM194	ILMN_2131336	0.141	4.547	Abdominal_aortic_aneurysm
rs2731672	ENSG00000169228	RAB24	ILMN_1714393	-0.157	5.5031	Activated_partial_thromboplastin_time
rs2191566	ENSG00000186019	ZNF224	ILMN_1661293	0.151	5.0978	Acute_lymphoblastic_leukemia_(childhood)
rs11978267	ENSG00000132436	FIGNL1	ILMN_1778152	0.174	6.5897	Acute_lymphoblastic_leukemia_(childhood)
rs4132601	ENSG00000132436	FIGNL1	ILMN_1778152	-0.171	6.3707	Acute_lymphoblastic_leukemia_(childhood)
rs4132601	ENSG00000132436	FIGNL1	ILMN_2389114	-0.16	5.6991	Acute_lymphoblastic_leukemia_(childhood)
rs11978267	ENSG00000132436	FIGNL1	ILMN_2389114	0.162	5.7997	Acute_lymphoblastic_leukemia_(childhood)
rs641153	ENSG00000204351	SKIV2L	ILMN_1666512	0.188	7.6463	Age-related_macular_degeneration
rs3764261	ENSG00000087237	CETP	ILMN_1681882	-0.174	6.6198	Age-related_macular_degeneration
rs1999930	ENSG00000111817	DSE	ILMN_1706498	-0.185	7.4077	Age-related_macular_degeneration
rs13278062	ENSG00000104689	TNFRSF10A	ILMN_1721316	0.172	6.4883	Age-related_macular_degeneration
rs9332739	ENSG00000204348	DOM3Z	ILMN_1726990	-0.188	7.5972	Age-related_macular_degeneration
rs9380272	ENSG00000206344	HCG27	ILMN_1746436	0.178	6.8788	Age-related_macular_degeneration
rs429608	ENSG00000168452	PPT2	ILMN_1750664	-0.168	6.2255	Age-related_macular_degeneration
rs641153	ENSG00000168452	PPT2	ILMN_1750664	-0.192	7.929	Age-related_macular_degeneration
rs641153	ENSG00000204356	RDBP	ILMN_1765532	-0.223	10.5217	Age-related_macular_degeneration
rs429608	ENSG00000204356	RDBP	ILMN_1765532	-0.229	11.0691	Age-related_macular_degeneration
rs9332739	ENSG00000204472	AIF1	ILMN_1792473	0.154	5.2723	Age-related_macular_degeneration
rs3764261	ENSG00000087237	CETP	ILMN_2098013	-0.181	7.0979	Age-related_macular_degeneration
rs2367725	ENSG00000159479	MED8	ILMN_1659537	0.159	5.5943	Aging_(time_to_event)
rs1020064	ENSG00000135966	TGFBRAP1	ILMN_1696870	0.173	6.5548	AIDS
rs4118325	ENSG00000162631	NTNG1	ILMN_1727778	0.163	5.8942	AIDS
rs4118325	ENSG00000162631	NTNG1	ILMN_2189371	0.23	11.2153	AIDS
rs8321	ENSG00000204600	FLJ45422	ILMN_1675282	0.184	7.3125	AIDS_progression
rs2395029	ENSG00000204310	AGPAT1	ILMN_1679520	-0.191	7.8733	AIDS_progression
rs2395029	ENSG00000204516	MICB	ILMN_1708006	-0.167	6.1023	AIDS_progression
rs10484554	ENSG00000204482	LST1	ILMN_1718936	-0.19	7.7782	AIDS_progression
rs2395029	ENSG00000204482	LST1	ILMN_1718936	0.231	11.2276	AIDS_progression
rs11239930	ENSG00000131791	PRKAB2	ILMN_1786021	-0.185	7.435	AIDS_progression
rs10484554	ENSG00000204525	HLA-C	ILMN_2150787	0.166	6.0892	AIDS_progression
rs10849915	ENSG00000111245	MYL2	ILMN_2113807	-0.142	4.5778	Alcohol_consumption
rs2810114	ENSG00000100731	PCNX	ILMN_1740010	0.15	5.0538	Alcohol_dependence
rs13160562	ENSG00000164307	ERAP1	ILMN_1752145	0.196	8.265	Alcohol_dependence
rs2140418	ENSG00000124562	SNRPC	ILMN_2086064	0.146	4.8236	Alcoholism_(alcohol_dependence_factor_score)
rs2140418	ENSG00000124562	SNRPC	ILMN_2086064	0.146	4.8236	Alcoholism_(alcohol_use_disorder_factor_score)
rs887864	ENSG00000182108	DEXI	ILMN_1738866	-0.16	5.6699	Allergic_rhinitis
rs1044573	ENSG00000100997	ABHD12	ILMN_1745116	-0.435	40.748	Allergic_rhinitis
rs1044573	ENSG00000100994	PYGB	ILMN_1778360	-0.477	49.8771	Allergic_rhinitis
rs694739	ENSG00000168071	CCDC88B	ILMN_1772208	0.282	16.6042	Alopecia_areata
rs1701704	ENSG00000139531	SUOX	ILMN_2383455	-0.159	5.63	Alopecia_areata
rs2061333	ENSG00000186019	ZNF224	ILMN_1661293	0.218	10.0968	Alzheimer's_disease
rs744373	ENSG00000136717	BIN1	ILMN_1674160	-0.288	17.3389	Alzheimer's_disease
rs744373	ENSG00000136717	BIN1	ILMN_2309245	-0.244	12.5376	Alzheimer's_disease
rs2373115	ENSG00000033327	GAB2	ILMN_1665964	0.226	10.7606	Alzheimer's_disease_(late_onset)
rs7561528	ENSG00000136717	BIN1	ILMN_1674160	0.324	21.9887	Alzheimer's_disease_(late_onset)
rs744373	ENSG00000136717	BIN1	ILMN_1674160	-0.288	17.3389	Alzheimer's_disease_(late_onset)
rs3752246	ENSG00000064666	CNN2	ILMN_1770290	0.156	5.4001	Alzheimer's_disease_(late_onset)
rs7561528	ENSG00000136717	BIN1	ILMN_2309245	0.274	15.6876	Alzheimer's_disease_(late_onset)
rs744373	ENSG00000136717	BIN1	ILMN_2309245	-0.244	12.5376	Alzheimer's_disease_(late_onset)
rs7364180	ENSG00000100162	CENPM	ILMN_1668814	0.15	5.0483	Alzheimer's_disease_biomarkers
rs7364180	ENSG00000183172	C22orf32	ILMN_1706859	0.223	10.5031	Alzheimer's_disease_biomarkers
rs7364180	ENSG00000198951	NAGA	ILMN_1784651	0.168	6.2022	Alzheimer's_disease_biomarkers
rs4638289	ENSG00000148965	SAA4	ILMN_1668055	-0.15	5.0448	Amyloid_A_Levels
rs2896526	ENSG00000166796	LDHC	ILMN_2326324	0.148	4.9139	Amyloid_A_Levels
rs774359	ENSG00000147894	C9orf72	ILMN_1666742	0.154	5.288	Amyotrophic_lateral_sclerosis
rs3849942	ENSG00000147894	C9orf72	ILMN_1666742	-0.166	6.0352	Amyotrophic_lateral_sclerosis
rs2814707	ENSG00000147894	C9orf72	ILMN_1666742	-0.173	6.5122	Amyotrophic_lateral_sclerosis
rs3099950	ENSG00000163214	DHX57	ILMN_1732226	-0.198	8.4358	Amyotrophic_lateral_sclerosis
rs11616188	ENSG00000111321	LTBR	ILMN_1667476	-0.217	9.9905	Ankylosing_spondylitis
rs10781500	ENSG00000187796	CARD9	ILMN_1712532	0.336	23.5935	Ankylosing_spondylitis
rs30187	ENSG00000164308	ERAP2	ILMN_1743145	0.346	25.1157	Ankylosing_spondylitis
rs27434	ENSG00000164308	ERAP2	ILMN_1743145	-0.205	8.9371	Ankylosing_spondylitis
rs2310173	ENSG00000115590	IL1R2	ILMN_1772131	0.29	17.6236	Ankylosing_spondylitis
rs10440635	ENSG00000171522	PTGER4	ILMN_1795930	0.234	11.5605	Ankylosing_spondylitis
rs11616188	ENSG00000139192	TAPBPL	ILMN_1805449	-0.152	5.14	Ankylosing_spondylitis
rs8070463	ENSG00000198933	TBKBP1	ILMN_1808846	-0.28	16.385	Ankylosing_spondylitis
rs10781500	ENSG00000148384	INPP5E	ILMN_1811301	0.637	99.2784	Ankylosing_spondylitis
rs10781500	ENSG00000213221	DNLZ	ILMN_2112049	0.214	9.751	Ankylosing_spondylitis
rs2310173	ENSG00000115590	IL1R2	ILMN_2251766	0.228	10.9725	Ankylosing_spondylitis
rs7792939	ENSG00000160844	GATS	ILMN_1699631	0.164	5.9458	Anthropometric_traits
rs4787483	ENSG00000214725	LOC440356	ILMN_1717129	0.302	19.0527	Anthropometric_traits
rs7792939	ENSG00000146833	TRIM4	ILMN_1792265	-0.177	6.8201	Anthropometric_traits
rs7792939	ENSG00000146833	TRIM4	ILMN_2323385	0.151	5.1334	Anthropometric_traits
rs2137111	ENSG00000140391	TSPAN3	ILMN_1655469	0.162	5.8206	Anticoagulant_levels
rs2137111	ENSG00000140368	PSTPIP1	ILMN_1703327	0.205	9.0056	Anticoagulant_levels
rs867186	ENSG00000101000	PROCR	ILMN_1717262	-0.249	13.0584	Anticoagulant_levels
rs11906160	ENSG00000101000	PROCR	ILMN_1717262	0.255	13.6431	Anticoagulant_levels
rs2137111	ENSG00000140391	TSPAN3	ILMN_1790549	0.265	14.7095	Anticoagulant_levels
rs867186	ENSG00000100991	TRPC4AP	ILMN_2402806	0.137	4.2785	Anticoagulant_levels
rs10458561	ENSG00000116761	CTH	ILMN_1777060	0.169	6.2527	Antipsychotic-induced_QTc_interval_prolongation
rs10458561	ENSG00000116761	CTH	ILMN_2305112	0.215	9.8329	Antipsychotic-induced_QTc_interval_prolongation
rs10458561	ENSG00000116761	CTH	ILMN_2305116	0.208	9.1869	Antipsychotic-induced_QTc_interval_prolongation
rs875971	ENSG00000214623	RCP9	ILMN_1672966	0.152	5.1718	Aortic_root_size
rs10263935	ENSG00000179406	LOC285908	ILMN_1733103	-0.154	5.2837	Aortic_root_size
rs875971	ENSG00000179406	LOC285908	ILMN_1733103	-0.218	10.0591	Aortic_root_size
rs801193	ENSG00000179406	LOC285908	ILMN_1733103	-0.153	5.2561	Aortic_root_size
rs10852932	ENSG00000167720	SRR	ILMN_1753515	-0.163	5.838	Aortic_root_size
rs875971	ENSG00000154710	RABGEF1	ILMN_2230577	0.149	4.9703	Aortic_root_size
rs892055	ENSG00000167642	SPINT2	ILMN_1800739	-0.202	8.76	Asperger_disorder
rs6503525	ENSG00000172057	ORMDL3	ILMN_1662174	0.397	33.4778	Asthma
rs7216389	ENSG00000172057	ORMDL3	ILMN_1662174	-0.503	56.1846	Asthma
rs11078927	ENSG00000172057	ORMDL3	ILMN_1662174	0.469	48.0835	Asthma
rs3894194	ENSG00000172057	ORMDL3	ILMN_1662174	0.379	30.2897	Asthma
rs2305480	ENSG00000172057	ORMDL3	ILMN_1662174	-0.471	48.5542	Asthma
rs7216389	ENSG00000073605	GSDMB	ILMN_1666206	-0.435	40.6657	Asthma
rs11078927	ENSG00000073605	GSDMB	ILMN_1666206	0.412	36.2463	Asthma
rs2305480	ENSG00000073605	GSDMB	ILMN_1666206	-0.414	36.5992	Asthma
rs6503525	ENSG00000073605	GSDMB	ILMN_1666206	0.332	23.0631	Asthma
rs3894194	ENSG00000073605	GSDMB	ILMN_1666206	0.323	21.8385	Asthma
rs3129943	ENSG00000204482	LST1	ILMN_1688373	-0.169	6.2721	Asthma
rs2073643	ENSG00000197375	SLC22A5	ILMN_1699357	-0.184	7.2963	Asthma
rs3129943	ENSG00000204482	LST1	ILMN_1718936	-0.193	8.0069	Asthma
rs404860	ENSG00000204482	LST1	ILMN_1718936	-0.164	5.9252	Asthma
rs3117098	ENSG00000168383	HLA-DPB1	ILMN_1749070	0.164	5.942	Asthma
rs9275698	ENSG00000168383	HLA-DPB1	ILMN_1749070	-0.177	6.8451	Asthma
rs987870	ENSG00000168383	HLA-DPB1	ILMN_1749070	-0.516	59.4518	Asthma
rs9500927	ENSG00000168383	HLA-DPB1	ILMN_1749070	0.296	18.3494	Asthma
rs987870	ENSG00000168384	HLA-DPA1	ILMN_1772218	0.261	14.2736	Asthma
rs3771166	ENSG00000115604	IL18R1	ILMN_1781700	-0.19	7.7733	Asthma
rs7216389	ENSG00000186075	ZPBP2	ILMN_1788040	0.171	6.3772	Asthma
rs3894194	ENSG00000186075	ZPBP2	ILMN_1788040	-0.151	5.1204	Asthma
rs6503525	ENSG00000186075	ZPBP2	ILMN_1788040	-0.156	5.4343	Asthma
rs2786098	ENSG00000213047	C1orf218	ILMN_1789436	0.181	7.1417	Asthma
rs4845783	ENSG00000197747	S100A10	ILMN_2046730	0.212	9.5195	Asthma
rs204993	ENSG00000204305	AGER	ILMN_2257015	-0.162	5.8176	Asthma
rs3129943	ENSG00000204482	LST1	ILMN_2345353	-0.183	7.2267	Asthma
rs2073643	ENSG00000072682	P4HA2	ILMN_2381697	0.282	16.6786	Asthma
rs1701704	ENSG00000139531	SUOX	ILMN_2383455	-0.159	5.63	Asthma
rs3853601	ENSG00000204482	LST1	ILMN_1718936	0.393	32.7422	Atopic_dermatitis
rs479844	ENSG00000133884	DPF2	ILMN_1734317	-0.146	4.8192	Atopic_dermatitis
rs4821544	ENSG00000100365	NCF4	ILMN_1785005	0.171	6.3687	Atopic_dermatitis
rs4821544	ENSG00000100365	NCF4	ILMN_2335704	0.198	8.3741	Atopic_dermatitis
rs17375901	ENSG00000177000	MTHFR	ILMN_1734830	-0.266	14.8685	Atrial_fibrillation
rs7602460	ENSG00000170035	UBE2E3	ILMN_1733142	0.154	5.268	Atrioventricular_conduction
rs2290416	ENSG00000104518	GSDMD	ILMN_1665428	0.162	5.8312	Attention_deficit_hyperactivity_disorder
rs1555322	ENSG00000125998	FAM83C	ILMN_1673356	0.141	4.4944	Attention_deficit_hyperactivity_disorder
rs2237349	ENSG00000146592	CREB5	ILMN_1728677	0.206	9.0779	Attention_deficit_hyperactivity_disorder
rs2237349	ENSG00000146592	CREB5	ILMN_1731714	0.211	9.4765	Attention_deficit_hyperactivity_disorder
rs12575642	ENSG00000168071	CCDC88B	ILMN_1772208	-0.179	6.981	Attention_deficit_hyperactivity_disorder
rs1059440	ENSG00000168071	CCDC88B	ILMN_1772208	0.186	7.4471	Attention_deficit_hyperactivity_disorder
rs2677744	ENSG00000184508	HDDC3	ILMN_1781638	-0.204	8.8627	Attention_deficit_hyperactivity_disorder
rs260461	ENSG00000198131	ZNF544	ILMN_1797903	0.222	10.425	Attention_deficit_hyperactivity_disorder
rs1555322	ENSG00000214078	CPNE1	ILMN_2307025	-0.141	4.5322	Attention_deficit_hyperactivity_disorder
rs2212361	ENSG00000196371	FUT4	ILMN_1792072	0.192	7.9411	Attention_deficit_hyperactivity_disorder_symptoms_(interaction)
rs1495965	ENSG00000162594	IL23R	ILMN_1734937	0.152	5.1879	Behcet's_disease
rs1800871	ENSG00000142224	IL19	ILMN_1799575	-0.225	10.7362	Behcet's_disease
rs1518111	ENSG00000142224	IL19	ILMN_1799575	0.227	10.8536	Behcet's_disease
rs9376092	ENSG00000118513	MYB	ILMN_1711894	-0.269	15.1963	Beta_thalassemia/hemoglobin_E_disease
rs9314986	ENSG00000139514	SLC7A1	ILMN_1683859	-0.192	7.9371	Biliary_atresia
rs16928809	ENSG00000110628	SLC22A18	ILMN_2382505	0.172	6.5037	Bilirubin_levels
rs2839619	ENSG00000160200	CBS	ILMN_1804735	0.212	9.5975	Biochemical_measures
rs17418283	ENSG00000175471	MCTP1	ILMN_1654685	-0.227	10.9113	Bipolar_disorder
rs10896135	ENSG00000204633	ACTN3	ILMN_1665691	0.191	7.8576	Bipolar_disorder
rs2242663	ENSG00000204633	ACTN3	ILMN_1665691	0.178	6.8735	Bipolar_disorder
rs420259	ENSG00000166847	DCTN5	ILMN_1666192	-0.431	39.89	Bipolar_disorder
rs6458307	ENSG00000124587	PEX6	ILMN_1683279	-0.187	7.5714	Bipolar_disorder
rs6550435	ENSG00000093167	LRRFIP2	ILMN_1707156	0.155	5.3258	Bipolar_disorder
rs736408	ENSG00000168268	NT5DC2	ILMN_1708743	0.283	16.7239	Bipolar_disorder
rs1042779	ENSG00000168268	NT5DC2	ILMN_1708743	0.311	20.1802	Bipolar_disorder
rs7618915	ENSG00000168268	NT5DC2	ILMN_1708743	-0.227	10.8497	Bipolar_disorder
rs6733011	ENSG00000144182	LIPT1	ILMN_1717524	0.141	4.527	Bipolar_disorder
rs4130590	ENSG00000136856	SLC2A8	ILMN_1724609	0.364	27.9633	Bipolar_disorder
rs6746896	ENSG00000114988	LMAN2L	ILMN_1755221	-0.145	4.7398	Bipolar_disorder
rs2271893	ENSG00000114988	LMAN2L	ILMN_1755221	0.136	4.2257	Bipolar_disorder
rs216345	ENSG00000164978	NUDT2	ILMN_1778347	0.232	11.3963	Bipolar_disorder
rs420259	ENSG00000168434	COG7	ILMN_1783815	-0.156	5.4456	Bipolar_disorder
rs736408	ENSG00000163938	GNL3	ILMN_1790659	0.208	9.1944	Bipolar_disorder
rs1042779	ENSG00000163938	GNL3	ILMN_1790659	0.241	12.2387	Bipolar_disorder
rs7618915	ENSG00000163938	GNL3	ILMN_1790659	-0.177	6.8389	Bipolar_disorder
rs2242663	ENSG00000173621	LRFN4	ILMN_1809417	-0.221	10.3248	Bipolar_disorder
rs10896135	ENSG00000173621	LRFN4	ILMN_1809417	-0.232	11.3731	Bipolar_disorder
rs683395	ENSG00000078081	LAMP3	ILMN_2170814	-0.217	9.9844	Bipolar_disorder
rs514636	ENSG00000078081	LAMP3	ILMN_2170814	-0.217	9.9844	Bipolar_disorder
rs2070615	ENSG00000167535	CACNB3	ILMN_2195482	-0.222	10.4285	Bipolar_disorder
rs10896135	ENSG00000173992	CCS	ILMN_2290998	-0.176	6.7517	Bipolar_disorder
rs2242663	ENSG00000173992	CCS	ILMN_2290998	-0.168	6.2258	Bipolar_disorder
rs17197037	ENSG00000092199	HNRNPC	ILMN_2334587	0.154	5.2713	Bipolar_disorder
rs216345	ENSG00000164978	NUDT2	ILMN_2349444	0.217	9.9729	Bipolar_disorder
rs2289700	ENSG00000103811	CTSH	ILMN_2390853	0.239	12.0191	Bipolar_disorder
rs7226677	ENSG00000101557	USP14	ILMN_2402947	-0.146	4.8115	Bipolar_disorder
rs7226677	ENSG00000101557	USP14	ILMN_2402947	-0.146	4.8115	Bipolar_disorder_and_major_depressive_disorder_(combined)
rs12745968	ENSG00000162676	GFI1	ILMN_1690420	-0.17	6.3269	Bipolar_disorder_and_schizophrenia
rs11740562	ENSG00000135074	ADAM19	ILMN_1713751	0.196	8.2414	Bipolar_disorder_and_schizophrenia
rs713598	ENSG00000127359	KIAA1147	ILMN_1885728	0.17	6.3251	Bitter_taste_response
rs713598	ENSG00000219583	KIAA1147	ILMN_2355033	0.299	18.6497	Bitter_taste_response
rs12203592	ENSG00000137265	IRF4	ILMN_1754507	-0.152	5.1991	Black_vs._blond_hair_color
rs12203592	ENSG00000137265	IRF4	ILMN_1754507	-0.152	5.1991	Black_vs._red_hair_color
rs258322	ENSG00000003249	DBNDD1	ILMN_1757631	0.193	8.0034	Black_vs._red_hair_color
rs258322	ENSG00000141013	GAS8	ILMN_1783798	0.155	5.3487	Black_vs._red_hair_color
rs258322	ENSG00000003249	DBNDD1	ILMN_2374352	0.171	6.3985	Black_vs._red_hair_color
rs319690	ENSG00000164048	ZNF589	ILMN_1654612	0.192	7.9273	Blood_pressure
rs319690	ENSG00000164048	ZNF589	ILMN_1654819	0.169	6.2515	Blood_pressure
rs17608766	ENSG00000108433	GOSR2	ILMN_1656293	0.23	11.2151	Blood_pressure
rs17030613	ENSG00000007341	ST7L	ILMN_1659926	-0.218	10.0542	Blood_pressure
rs12940887	ENSG00000167083	GNGT2	ILMN_1671237	-0.235	11.6219	Blood_pressure
rs1378942	ENSG00000140474	ULK3	ILMN_1679495	-0.212	9.5883	Blood_pressure
rs2521501	ENSG00000182511	FES	ILMN_1693650	0.416	36.9973	Blood_pressure
rs319690	ENSG00000173473	SMARCC1	ILMN_1694603	0.232	11.3985	Blood_pressure
rs381815	ENSG00000166689	PLEKHA7	ILMN_1702899	0.149	4.9718	Blood_pressure
rs319690	ENSG00000047849	MAP4	ILMN_1708064	-0.151	5.1042	Blood_pressure
rs17367504	ENSG00000177000	MTHFR	ILMN_1734830	-0.341	24.4006	Blood_pressure
rs1378942	ENSG00000103653	CSK	ILMN_1754121	-0.161	5.7433	Blood_pressure
rs1378942	ENSG00000178802	MPI	ILMN_1761262	0.249	12.9712	Blood_pressure
rs319690	ENSG00000172113	NME6	ILMN_1768279	-0.14	4.442	Blood_pressure
rs1378942	ENSG00000140459	CYP11A1	ILMN_1768820	0.179	6.9534	Blood_pressure
rs11191593	ENSG00000173915	USMG5	ILMN_1773313	0.317	21.009	Blood_pressure
rs11191548	ENSG00000173915	USMG5	ILMN_1773313	0.33	22.8607	Blood_pressure
rs11191593	ENSG00000138175	ARL3	ILMN_1780444	0.157	5.4928	Blood_pressure
rs11191548	ENSG00000138175	ARL3	ILMN_1780444	0.165	5.9872	Blood_pressure
rs7832552	ENSG00000205038	PKHD1L1	ILMN_1717886	-0.322	21.6477	Body_mass_(lean)
rs3934834	ENSG00000188290	HES4	ILMN_1653466	-0.259	14.1031	Body_mass_index
rs713586	ENSG00000138031	ADCY3	ILMN_1676893	-0.504	56.372	Body_mass_index
rs7359397	ENSG00000169682	SPNS1	ILMN_1681016	-0.347	25.2136	Body_mass_index
rs7498665	ENSG00000169682	SPNS1	ILMN_1681016	-0.341	24.4005	Body_mass_index
rs3817334	ENSG00000066336	SPI1	ILMN_1696463	0.41	35.8609	Body_mass_index
rs10838738	ENSG00000066336	SPI1	ILMN_1696463	0.452	44.2592	Body_mass_index
rs2241423	ENSG00000137764	MAP2K5	ILMN_1718129	-0.263	14.4557	Body_mass_index
rs7359397	ENSG00000178952	TUFM	ILMN_1738369	-0.372	29.2281	Body_mass_index
rs7498665	ENSG00000178952	TUFM	ILMN_1738369	-0.373	29.2908	Body_mass_index
rs3803915	ENSG00000065000	AP3D1	ILMN_1764945	-0.206	9.0843	Body_mass_index
rs3817334	ENSG00000172247	LOC652377	ILMN_1808122	0.44	41.7697	Body_mass_index
rs10838738	ENSG00000172247	LOC652377	ILMN_1808122	0.458	45.572	Body_mass_index
rs3764400	ENSG00000173917	HOXB2	ILMN_1810274	0.193	8.0389	Body_mass_index
rs713586	ENSG00000115137	DNAJC27	ILMN_1810436	-0.152	5.1529	Body_mass_index
rs10838738	ENSG00000025434	NR1H3	ILMN_1814022	-0.173	6.5092	Body_mass_index
rs3817334	ENSG00000025434	NR1H3	ILMN_1814022	-0.159	5.5932	Body_mass_index
rs2112347	ENSG00000152359	C5orf37	ILMN_2225577	-0.159	5.6354	Body_mass_index
rs3803915	ENSG00000065000	AP3D1	ILMN_2390114	-0.186	7.4542	Body_mass_index
rs7498665	ENSG00000213658	LAT	ILMN_2404625	-0.16	5.6854	Body_mass_index
rs7359397	ENSG00000213658	LAT	ILMN_2404625	-0.163	5.8769	Body_mass_index
rs3736228	ENSG00000110090	CPT1A	ILMN_1696316	0.158	5.5425	Bone_mineral_density
rs9303521	ENSG00000159314	LOC201175	ILMN_1656361	0.188	7.6266	Bone_mineral_density_(hip)
rs228769	ENSG00000168597	C17orf65	ILMN_1676731	0.193	8.0421	Bone_mineral_density_(hip)
rs227584	ENSG00000168597	C17orf65	ILMN_1676731	0.295	18.1344	Bone_mineral_density_(hip)
rs9303521	ENSG00000073969	NSF	ILMN_1680353	-0.277	16.0176	Bone_mineral_density_(hip)
rs3018362	ENSG00000197563	PIGN	ILMN_1691112	0.18	7.0289	Bone_mineral_density_(hip)
rs227584	ENSG00000125319	C17orf53	ILMN_1776490	0.243	12.4496	Bone_mineral_density_(hip)
rs228769	ENSG00000125319	C17orf53	ILMN_1776490	0.139	4.3795	Bone_mineral_density_(hip)
rs9303521	ENSG00000073969	NSF	ILMN_2330845	-0.253	13.434	Bone_mineral_density_(hip)
rs9303521	ENSG00000159314	LOC201175	ILMN_1656361	0.188	7.6266	Bone_mineral_density_(spine)
rs228769	ENSG00000168597	C17orf65	ILMN_1676731	0.193	8.0421	Bone_mineral_density_(spine)
rs9303521	ENSG00000073969	NSF	ILMN_1680353	-0.277	16.0176	Bone_mineral_density_(spine)
rs3130340	ENSG00000204482	LST1	ILMN_1688373	0.178	6.9054	Bone_mineral_density_(spine)
rs884205	ENSG00000197563	PIGN	ILMN_1691112	0.178	6.9137	Bone_mineral_density_(spine)
rs3130340	ENSG00000204482	LST1	ILMN_1718936	0.207	9.1022	Bone_mineral_density_(spine)
rs228769	ENSG00000125319	C17orf53	ILMN_1776490	0.139	4.3795	Bone_mineral_density_(spine)
rs9303521	ENSG00000073969	NSF	ILMN_2330845	-0.253	13.434	Bone_mineral_density_(spine)
rs3130340	ENSG00000204482	LST1	ILMN_2345353	0.176	6.7517	Bone_mineral_density_(spine)
rs2088885	ENSG00000154310	TNIK	ILMN_1687442	0.17	6.3288	Brain_imaging_in_schizophrenia_(interaction)
rs10133111	ENSG00000131323	TRAF3	ILMN_2383774	0.158	5.5115	Brain_imaging_in_schizophrenia_(interaction)
rs7873102	ENSG00000107338	SHB	ILMN_1732612	0.221	10.3333	Brain_structure
rs710865	ENSG00000127463	KIAA0090	ILMN_2153280	0.256	13.7283	Brain_structure
rs889312	ENSG00000155542	C5orf35	ILMN_1757636	0.303	19.1441	Breast_cancer
rs8170	ENSG00000130312	MRPL34	ILMN_1783681	-0.147	4.8733	Breast_cancer
rs10510102	ENSG00000107669	ATE1	ILMN_1791400	0.177	6.8111	Breast_cancer
rs10510102	ENSG00000107669	ATE1	ILMN_1812479	0.175	6.6622	Breast_cancer
rs1015362	ENSG00000100983	GSS	ILMN_1683462	0.138	4.3489	Burning_and_freckling
rs4911414	ENSG00000125977	EIF2S2	ILMN_1798014	0.216	9.9372	Burning_and_freckling
rs1015362	ENSG00000125977	EIF2S2	ILMN_1798014	0.182	7.1938	Burning_and_freckling
rs1169310	ENSG00000157895	C12orf43	ILMN_1737818	0.331	22.8716	C-reactive_protein
rs7310409	ENSG00000157895	C12orf43	ILMN_1737818	0.315	20.7538	C-reactive_protein
rs1183910	ENSG00000157895	C12orf43	ILMN_1737818	0.277	16.0958	C-reactive_protein
rs6495122	ENSG00000140497	SCAMP2	ILMN_1654893	-0.151	5.1321	Caffeine_consumption
rs6495122	ENSG00000140474	ULK3	ILMN_1679495	0.167	6.1078	Caffeine_consumption
rs2472304	ENSG00000140474	ULK3	ILMN_1679495	-0.215	9.8182	Caffeine_consumption
rs12148488	ENSG00000103653	CSK	ILMN_1754121	-0.152	5.16	Caffeine_consumption
rs2472304	ENSG00000103653	CSK	ILMN_1754121	-0.141	4.4979	Caffeine_consumption
rs6495122	ENSG00000103653	CSK	ILMN_1754121	0.176	6.7651	Caffeine_consumption
rs12148488	ENSG00000178802	MPI	ILMN_1761262	0.206	9.0758	Caffeine_consumption
rs2472304	ENSG00000178802	MPI	ILMN_1761262	0.228	10.9615	Caffeine_consumption
rs6495122	ENSG00000178802	MPI	ILMN_1761262	-0.27	15.2094	Caffeine_consumption
rs12148488	ENSG00000140459	CYP11A1	ILMN_1768820	0.174	6.6075	Caffeine_consumption
rs6495122	ENSG00000140459	CYP11A1	ILMN_1768820	-0.184	7.3649	Caffeine_consumption
rs2470893	ENSG00000140459	CYP11A1	ILMN_1768820	-0.149	4.9959	Caffeine_consumption
rs2472304	ENSG00000140459	CYP11A1	ILMN_1768820	0.22	10.2777	Caffeine_consumption
rs2031532	ENSG00000102547	CAB39L	ILMN_1783598	0.331	22.9516	Cardiac_hypertrophy
rs3729931	ENSG00000075975	MKRN2	ILMN_2056760	0.193	8.0065	Cardiac_hypertrophy
rs1406961	ENSG00000101197	BIRC7	ILMN_1674036	-0.179	6.9622	Cardiovascular_disease_risk_factors
rs173539	ENSG00000087237	CETP	ILMN_1681882	0.181	7.0973	Cardiovascular_disease_risk_factors
rs247616	ENSG00000087237	CETP	ILMN_1681882	0.178	6.8768	Cardiovascular_disease_risk_factors
rs3213545	ENSG00000157895	C12orf43	ILMN_1737818	0.243	12.4402	Cardiovascular_disease_risk_factors
rs11754288	ENSG00000196226	HIST1H2BB	ILMN_1750180	0.147	4.8736	Cardiovascular_disease_risk_factors
rs173539	ENSG00000087237	CETP	ILMN_2098013	0.186	7.4557	Cardiovascular_disease_risk_factors
rs247616	ENSG00000087237	CETP	ILMN_2098013	0.182	7.2138	Cardiovascular_disease_risk_factors
rs1406961	ENSG00000101197	BIRC7	ILMN_2338849	-0.152	5.1505	Cardiovascular_disease_risk_factors
rs17691394	ENSG00000179603	GRM8	ILMN_1729212	-0.235	11.6229	Carotid_atherosclerosis_in_HIV_infection
rs6601530	ENSG00000136573	BLK	ILMN_1668277	0.199	8.4588	Carotid_intima_media_thickness
rs6601530	ENSG00000154319	C8orf13	ILMN_1687213	-0.286	17.0886	Carotid_intima_media_thickness
rs163030	ENSG00000164253	WDR41	ILMN_1778488	-0.232	11.3915	Caudate_nucleus_volume
rs2524054	ENSG00000220444	HCG22	ILMN_1667229	0.155	5.3571	CD4:CD8_lymphocyte_ratio
rs2524054	ENSG00000206344	HCG27	ILMN_1746436	-0.144	4.7049	CD4:CD8_lymphocyte_ratio
rs2524054	ENSG00000204525	HLA-C	ILMN_2150787	0.456	45.0464	CD4:CD8_lymphocyte_ratio
rs13098911	ENSG00000163823	CCR1	ILMN_1678833	-0.186	7.509	Celiac_disease
rs2074404	ENSG00000073969	NSF	ILMN_1680353	0.336	23.6933	Celiac_disease
rs2074404	ENSG00000073969	NSF	ILMN_1680687	0.193	8.007	Celiac_disease
rs3748816	ENSG00000157873	TNFRSF14	ILMN_1697409	-0.169	6.2852	Celiac_disease
rs13003464	ENSG00000214587	LOC339804	ILMN_1754501	-0.192	7.9372	Celiac_disease
rs917997	ENSG00000115604	IL18R1	ILMN_1781700	-0.171	6.3775	Celiac_disease
rs13015714	ENSG00000115604	IL18R1	ILMN_1781700	0.163	5.854	Celiac_disease
rs2074404	ENSG00000073969	NSF	ILMN_2330845	0.321	21.6109	Celiac_disease
rs10876993	ENSG00000123427	FAM119B	ILMN_1723846	0.474	49.0704	Celiac_disease_and_Rheumatoid_arthritis
rs1953126	ENSG00000106804	C5	ILMN_1746819	0.208	9.2615	Celiac_disease_and_Rheumatoid_arthritis
rs11203203	ENSG00000160185	UBASH3A	ILMN_2338348	0.38	30.5209	Celiac_disease_and_Rheumatoid_arthritis
rs11971186	ENSG00000179603	GRM8	ILMN_1729212	0.356	26.6811	Chemerin_levels
rs1532624	ENSG00000087237	CETP	ILMN_1681882	-0.184	7.3234	Cholesterol
rs1532624	ENSG00000087237	CETP	ILMN_2098013	-0.178	6.8623	Cholesterol
rs174546	ENSG00000149485	FADS1	ILMN_1670134	0.155	5.3736	Cholesterol,_total
rs2277862	ENSG00000214078	CPNE1	ILMN_1670841	0.473	48.8395	Cholesterol,_total
rs2642442	ENSG00000162817	C1orf115	ILMN_1674817	0.154	5.3148	Cholesterol,_total
rs3764261	ENSG00000087237	CETP	ILMN_1681882	-0.174	6.6198	Cholesterol,_total
rs10401969	ENSG00000129933	KIAA0892	ILMN_1685631	-0.385	31.4224	Cholesterol,_total
rs2304130	ENSG00000129933	KIAA0892	ILMN_1685631	0.283	16.7442	Cholesterol,_total
rs11136341	ENSG00000178685	PARP10	ILMN_1710844	0.147	4.8898	Cholesterol,_total
rs3177928	ENSG00000196301	LOC642072	ILMN_1720255	0.206	9.0837	Cholesterol,_total
rs11220462	ENSG00000165526	RPUSD4	ILMN_1730082	-0.156	5.4054	Cholesterol,_total
rs11136341	ENSG00000185189	NRBP2	ILMN_1733248	-0.173	6.5208	Cholesterol,_total
rs1169288	ENSG00000157895	C12orf43	ILMN_1737818	-0.267	14.9564	Cholesterol,_total
rs11136341	ENSG00000178209	PLEC1	ILMN_1744268	0.264	14.6276	Cholesterol,_total
rs10903129	ENSG00000183726	TMEM50A	ILMN_1745368	-0.146	4.8345	Cholesterol,_total
rs3177928	ENSG00000204267	TAP2	ILMN_1759250	0.303	19.1843	Cholesterol,_total
rs581080	ENSG00000155158	TTC39B	ILMN_1769290	-0.16	5.6589	Cholesterol,_total
rs3177928	ENSG00000204267	TAP2	ILMN_1777565	-0.191	7.8794	Cholesterol,_total
rs174570	ENSG00000134825	C11orf10	ILMN_1786759	-0.154	5.2634	Cholesterol,_total
rs174546	ENSG00000134825	C11orf10	ILMN_1786759	-0.302	19.0643	Cholesterol,_total
rs2277862	ENSG00000171222	SCAND1	ILMN_1794230	0.241	12.2688	Cholesterol,_total
rs2277862	ENSG00000171222	SCAND1	ILMN_1795317	-0.148	4.9531	Cholesterol,_total
rs7206971	ENSG00000198933	TBKBP1	ILMN_1808846	-0.25	13.1293	Cholesterol,_total
rs7570971	ENSG00000115850	LCT	ILMN_2046073	-0.174	6.6056	Cholesterol,_total
rs3764261	ENSG00000087237	CETP	ILMN_2098013	-0.181	7.0979	Cholesterol,_total
rs11220462	ENSG00000110080	ST3GAL4	ILMN_2204545	0.207	9.1037	Cholesterol,_total
rs11136341	ENSG00000178685	PARP10	ILMN_2262044	0.153	5.232	Cholesterol,_total
rs2277862	ENSG00000214078	CPNE1	ILMN_2307025	0.497	54.7252	Cholesterol,_total
rs2277862	ENSG00000125991	ERGIC3	ILMN_2359456	0.143	4.6115	Cholesterol,_total
rs2277862	ENSG00000171222	SCAND1	ILMN_2372011	0.276	15.8786	Cholesterol,_total
rs12460876	ENSG00000121289	CCDC123	ILMN_1679971	0.162	5.7698	Chronic_kidney_disease
rs267734	ENSG00000143418	LASS2	ILMN_1726108	-0.154	5.2643	Chronic_kidney_disease
rs2453533	ENSG00000171763	SPATA5L1	ILMN_1729179	0.283	16.7232	Chronic_kidney_disease
rs267734	ENSG00000163131	CTSS	ILMN_1743032	-0.325	22.1177	Chronic_kidney_disease
rs267734	ENSG00000197622	CDC42SE1	ILMN_2349138	0.16	5.6732	Chronic_kidney_disease
rs13397985	ENSG00000079263	SP140	ILMN_1703263	-0.352	25.9928	Chronic_lymphocytic_leukemia
rs13397985	ENSG00000135899	SP110	ILMN_1731418	-0.264	14.583	Chronic_lymphocytic_leukemia
rs17483466	ENSG00000153093	ACOXL	ILMN_1743680	0.179	6.9728	Chronic_lymphocytic_leukemia
rs757978	ENSG00000168385	2002-09-01	ILMN_1748546	-0.216	9.9399	Chronic_lymphocytic_leukemia
rs13397985	ENSG00000079263	SP140	ILMN_1778599	-0.533	64.1383	Chronic_lymphocytic_leukemia
rs13397985	ENSG00000135899	SP110	ILMN_1813455	-0.214	9.7484	Chronic_lymphocytic_leukemia
rs13397985	ENSG00000079263	SP140	ILMN_2246882	-0.372	29.1652	Chronic_lymphocytic_leukemia
rs13397985	ENSG00000135899	SP110	ILMN_2415144	-0.199	8.521	Chronic_lymphocytic_leukemia
rs8034191	ENSG00000136381	IREB2	ILMN_1726554	-0.217	10.032	Chronic_obstructive_pulmonary_disease
rs13180	ENSG00000136381	IREB2	ILMN_1726554	0.24	12.1039	Chronic_obstructive_pulmonary_disease
rs7937	ENSG00000188493	C19orf54	ILMN_1729546	0.181	7.0768	Chronic_obstructive_pulmonary_disease
rs8034191	ENSG00000169684	CHRNA5	ILMN_1770044	0.165	5.9799	Chronic_obstructive_pulmonary_disease
rs9390459	ENSG00000164506	STXBP5	ILMN_1684402	-0.188	7.6634	Coagulation_factor_levels
rs867186	ENSG00000101000	PROCR	ILMN_1717262	-0.249	13.0584	Coagulation_factor_levels
rs867186	ENSG00000100991	TRPC4AP	ILMN_2402806	0.137	4.2785	Coagulation_factor_levels
rs6495122	ENSG00000140497	SCAMP2	ILMN_1654893	-0.151	5.1321	Coffee_consumption
rs6495122	ENSG00000140474	ULK3	ILMN_1679495	0.167	6.1078	Coffee_consumption
rs6495122	ENSG00000103653	CSK	ILMN_1754121	0.176	6.7651	Coffee_consumption
rs6495122	ENSG00000178802	MPI	ILMN_1761262	-0.27	15.2094	Coffee_consumption
rs6495122	ENSG00000140459	CYP11A1	ILMN_1768820	-0.184	7.3649	Coffee_consumption
rs2470893	ENSG00000140459	CYP11A1	ILMN_1768820	-0.149	4.9959	Coffee_consumption
rs3772130	ENSG00000145088	EAF2	ILMN_1708798	-0.258	13.906	Cognitive_performance
rs2326017	ENSG00000173917	HOXB2	ILMN_1810274	0.273	15.5612	Cognitive_performance
rs3772130	ENSG00000163406	SLC15A2	ILMN_2211739	-0.181	7.077	Cognitive_performance
rs11984145	ENSG00000006715	VPS41	ILMN_2280911	-0.15	5.0681	Cognitive_performance
rs3772130	ENSG00000173226	IQCB1	ILMN_2316104	-0.353	26.2483	Cognitive_performance
rs2978263	ENSG00000197265	GTF2E2	ILMN_1664931	0.157	5.4628	Cognitive_test_performance
rs1463984	ENSG00000095209	TMEM38B	ILMN_1669940	-0.175	6.6897	Cognitive_test_performance
rs9303401	ENSG00000108384	RAD51C	ILMN_1695386	-0.28	16.3701	Cognitive_test_performance
rs448720	ENSG00000137764	MAP2K5	ILMN_1718129	0.146	4.8277	Cognitive_test_performance
rs6574433	ENSG00000100593	THSD3	ILMN_1734862	-0.153	5.2053	Cognitive_test_performance
rs9303401	ENSG00000108384	RAD51C	ILMN_1760635	-0.227	10.938	Cognitive_test_performance
rs9303401	ENSG00000213246	SUPT4H1	ILMN_1766245	0.233	11.4887	Cognitive_test_performance
rs2978263	ENSG00000104687	GSR	ILMN_1775182	0.145	4.7627	Cognitive_test_performance
rs234720	ENSG00000160200	CBS	ILMN_1804735	0.228	11.0157	Cognitive_test_performance
rs3802842	ENSG00000214290	LOC120376	ILMN_1658318	0.217	10.0032	Colorectal_cancer
rs9929218	ENSG00000184939	ZFP90	ILMN_1684628	-0.185	7.4174	Colorectal_cancer
rs11169552	ENSG00000066084	DIP2B	ILMN_1755589	-0.179	6.9308	Colorectal_cancer
rs9929218	ENSG00000039068	CDH1	ILMN_1770940	0.326	22.2514	Colorectal_cancer
rs11169552	ENSG00000066084	DIP2B	ILMN_2180352	-0.236	11.7187	Colorectal_cancer
rs499697	ENSG00000197747	S100A10	ILMN_2046730	0.213	9.6498	Common_traits_(Other)
rs332034	ENSG00000147324	MFHAS1	ILMN_1745686	0.16	5.6934	Conduct_disorder_(interaction)
rs6430585	ENSG00000115866	DARS	ILMN_1813836	0.16	5.6795	Corneal_structure
rs4954218	ENSG00000115850	LCT	ILMN_2046073	0.152	5.1606	Corneal_structure
rs6430585	ENSG00000115850	LCT	ILMN_2046073	-0.245	12.5768	Corneal_structure
rs2472299	ENSG00000140474	ULK3	ILMN_1679495	0.21	9.3984	Coronary_heart_disease
rs6504218	ENSG00000198802	PECAM1	ILMN_1689518	0.148	4.9399	Coronary_heart_disease
rs4743150	ENSG00000136932	C9orf156	ILMN_1700028	-0.161	5.732	Coronary_heart_disease
rs13232179	ENSG00000187260	WDR86	ILMN_1700248	0.161	5.7544	Coronary_heart_disease
rs3869109	ENSG00000204516	MICB	ILMN_1708006	-0.171	6.4081	Coronary_heart_disease
rs46522	ENSG00000159199	ATP5G1	ILMN_1712430	-0.452	44.2653	Coronary_heart_disease
rs3869109	ENSG00000204482	LST1	ILMN_1718936	0.181	7.1014	Coronary_heart_disease
rs2259816	ENSG00000157895	C12orf43	ILMN_1737818	-0.335	23.4386	Coronary_heart_disease
rs1231206	ENSG00000167720	SRR	ILMN_1753515	0.178	6.9059	Coronary_heart_disease
rs216172	ENSG00000167720	SRR	ILMN_1753515	0.177	6.8133	Coronary_heart_disease
rs2472299	ENSG00000103653	CSK	ILMN_1754121	0.141	4.5074	Coronary_heart_disease
rs46522	ENSG00000136436	CALCOCO2	ILMN_1755504	0.179	6.9959	Coronary_heart_disease
rs2472299	ENSG00000178802	MPI	ILMN_1761262	-0.206	9.0797	Coronary_heart_disease
rs6725887	ENSG00000163596	ICA1L	ILMN_1766366	0.153	5.2553	Coronary_heart_disease
rs2472299	ENSG00000140459	CYP11A1	ILMN_1768820	-0.157	5.508	Coronary_heart_disease
rs12413409	ENSG00000173915	USMG5	ILMN_1773313	0.344	24.8403	Coronary_heart_disease
rs12413409	ENSG00000138175	ARL3	ILMN_1780444	0.165	5.9692	Coronary_heart_disease
rs2346177	ENSG00000151665	PIGF	ILMN_1808938	0.24	12.1077	Coronary_heart_disease
rs11671653	ENSG00000127616	SMARCA4	ILMN_1814173	0.171	6.3912	Coronary_heart_disease
rs11669133	ENSG00000127616	SMARCA4	ILMN_1814173	0.171	6.4007	Coronary_heart_disease
rs3869109	ENSG00000204525	HLA-C	ILMN_2150787	0.322	21.7232	Coronary_heart_disease
rs12595292	ENSG00000140451	PIF1	ILMN_2155272	-0.146	4.7876	Coronary_heart_disease
rs1994016	ENSG00000136378	ADAMTS7	ILMN_2211790	0.156	5.444	Coronary_heart_disease
rs4380028	ENSG00000103811	CTSH	ILMN_2390853	-0.152	5.1882	Coronary_heart_disease
rs2797685	ENSG00000049246	PER3	ILMN_1660986	-0.16	5.6632	Crohn's_disease
rs2872507	ENSG00000172057	ORMDL3	ILMN_1662174	-0.476	49.6586	Crohn's_disease
rs2872507	ENSG00000073605	GSDMB	ILMN_1666206	-0.418	37.2613	Crohn's_disease
rs102275	ENSG00000149485	FADS1	ILMN_1670134	-0.16	5.655	Crohn's_disease
rs2301436	ENSG00000026297	RNASET2	ILMN_1671565	0.203	8.8029	Crohn's_disease
rs13428812	ENSG00000119772	DNMT3A	ILMN_1676128	0.165	5.9723	Crohn's_disease
rs151181	ENSG00000169682	SPNS1	ILMN_1681016	0.305	19.4401	Crohn's_disease
rs4809330	ENSG00000101216	GMEB2	ILMN_1683204	0.16	5.6924	Crohn's_disease
rs10995271	ENSG00000181915	ADO	ILMN_1690352	0.146	4.7905	Crohn's_disease
rs2188962	ENSG00000197375	SLC22A5	ILMN_1699357	0.262	14.3475	Crohn's_disease
rs12521868	ENSG00000197375	SLC22A5	ILMN_1699357	0.28	16.3746	Crohn's_disease
rs7423615	ENSG00000079263	SP140	ILMN_1703263	0.274	15.6817	Crohn's_disease
rs4077515	ENSG00000187796	CARD9	ILMN_1712532	0.341	24.413	Crohn's_disease
rs359457	ENSG00000113742	CPEB4	ILMN_1722025	0.331	22.965	Crohn's_disease
rs2241880	ENSG00000085978	ATG16L1	ILMN_1725707	-0.16	5.699	Crohn's_disease
rs10210302	ENSG00000085978	ATG16L1	ILMN_1725707	-0.166	6.0799	Crohn's_disease
rs3792109	ENSG00000085978	ATG16L1	ILMN_1725707	0.158	5.5184	Crohn's_disease
rs3828309	ENSG00000085978	ATG16L1	ILMN_1725707	-0.161	5.7117	Crohn's_disease
rs7423615	ENSG00000135899	SP110	ILMN_1731418	0.206	9.0492	Crohn's_disease
rs10889677	ENSG00000162594	IL23R	ILMN_1734937	0.173	6.5098	Crohn's_disease
rs2201841	ENSG00000162594	IL23R	ILMN_1734937	-0.174	6.576	Crohn's_disease
rs7517847	ENSG00000162594	IL23R	ILMN_1734937	-0.172	6.4855	Crohn's_disease
rs1004819	ENSG00000162594	IL23R	ILMN_1734937	0.199	8.5093	Crohn's_disease
rs11805303	ENSG00000162594	IL23R	ILMN_1734937	-0.195	8.1485	Crohn's_disease
rs2064689	ENSG00000162594	IL23R	ILMN_1734937	-0.23	11.1762	Crohn's_disease
rs9858542	ENSG00000004534	RBM6	ILMN_1738239	0.195	8.1506	Crohn's_disease
rs3197999	ENSG00000004534	RBM6	ILMN_1738239	0.194	8.0935	Crohn's_disease
rs151181	ENSG00000178952	TUFM	ILMN_1738369	0.305	19.3969	Crohn's_disease
rs9469220	ENSG00000204275	HLA-DQB2	ILMN_1741648	-0.24	12.1003	Crohn's_disease
rs2549794	ENSG00000164308	ERAP2	ILMN_1743145	0.874	273.769	Crohn's_disease
rs12720356	ENSG00000167807	FDX1L	ILMN_1744628	0.168	6.2229	Crohn's_disease
rs10181042	ENSG00000214587	LOC339804	ILMN_1754501	-0.25	13.1209	Crohn's_disease
rs9469220	ENSG00000204267	TAP2	ILMN_1759250	0.242	12.3222	Crohn's_disease
rs694739	ENSG00000168071	CCDC88B	ILMN_1772208	0.282	16.6042	Crohn's_disease
rs2413583	ENSG00000100311	PDGFB	ILMN_1775822	-0.221	10.321	Crohn's_disease
rs7423615	ENSG00000079263	SP140	ILMN_1778599	0.474	49.1113	Crohn's_disease
rs2058660	ENSG00000115604	IL18R1	ILMN_1781700	-0.158	5.5631	Crohn's_disease
rs713875	ENSG00000184076	UCRC	ILMN_1781986	0.164	5.9138	Crohn's_disease
rs102275	ENSG00000134825	C11orf10	ILMN_1786759	0.305	19.4138	Crohn's_disease
rs9858542	ENSG00000182179	UBA7	ILMN_1794612	0.134	4.1472	Crohn's_disease
rs3197999	ENSG00000182179	UBA7	ILMN_1794612	0.133	4.0579	Crohn's_disease
rs4077515	ENSG00000148384	INPP5E	ILMN_1811301	0.625	94.5971	Crohn's_disease
rs7423615	ENSG00000135899	SP110	ILMN_1813455	0.157	5.4855	Crohn's_disease
rs4077515	ENSG00000213221	DNLZ	ILMN_2112049	0.216	9.8773	Crohn's_disease
rs7423615	ENSG00000079263	SP140	ILMN_2246882	0.279	16.2723	Crohn's_disease
rs10210302	ENSG00000085978	ATG16L1	ILMN_2365881	-0.172	6.4611	Crohn's_disease
rs3828309	ENSG00000085978	ATG16L1	ILMN_2365881	-0.169	6.2787	Crohn's_disease
rs2241880	ENSG00000085978	ATG16L1	ILMN_2365881	-0.169	6.2449	Crohn's_disease
rs3792109	ENSG00000085978	ATG16L1	ILMN_2365881	0.164	5.9433	Crohn's_disease
rs713875	ENSG00000184076	UCRC	ILMN_2366710	0.166	6.0873	Crohn's_disease
rs713875	ENSG00000184076	UCRC	ILMN_2366714	0.178	6.8658	Crohn's_disease
rs2188962	ENSG00000072682	P4HA2	ILMN_2381697	-0.307	19.6678	Crohn's_disease
rs12521868	ENSG00000072682	P4HA2	ILMN_2381697	-0.318	21.155	Crohn's_disease
rs13428812	ENSG00000115138	POMC	ILMN_2403664	0.147	4.8874	Crohn's_disease
rs151181	ENSG00000213658	LAT	ILMN_2404625	0.164	5.955	Crohn's_disease
rs7423615	ENSG00000135899	SP110	ILMN_2415144	0.158	5.5641	Crohn's_disease
rs10188217	ENSG00000214587	LOC339804	ILMN_1754501	0.238	11.972	Crohn's_disease_and_Celiac_disease
rs12188164	ENSG00000063438	AHRR	ILMN_1782679	-0.293	17.9983	Cystic_fibrosis_severity
rs7117404	ENSG00000066336	SPI1	ILMN_1696463	0.22	10.2975	D-dimer_levels
rs11039571	ENSG00000066336	SPI1	ILMN_1696463	0.139	4.4012	D-dimer_levels
rs867186	ENSG00000101000	PROCR	ILMN_1717262	-0.249	13.0584	D-dimer_levels
rs7117404	ENSG00000172247	LOC652377	ILMN_1808122	0.223	10.4932	D-dimer_levels
rs867186	ENSG00000100991	TRPC4AP	ILMN_2402806	0.137	4.2785	D-dimer_levels
rs3132468	ENSG00000220444	HCG22	ILMN_1667229	0.305	19.4082	Dengue_shock_syndrome_
rs3132468	ENSG00000204516	MICB	ILMN_1708006	-0.242	12.3434	Dengue_shock_syndrome_
rs3132468	ENSG00000204482	LST1	ILMN_2345353	-0.17	6.3434	Dengue_shock_syndrome_
rs2302189	ENSG00000108384	RAD51C	ILMN_1695386	0.145	4.7429	Dental_caries
rs2302189	ENSG00000108384	RAD51C	ILMN_1760635	0.193	7.9874	Dental_caries
rs8111589	ENSG00000125753	VASP	ILMN_1743646	0.346	25.1557	Depression_and_alcohol_dependence
rs7769051	ENSG00000146409	C6orf192	ILMN_1669831	-0.325	22.0751	Diabetic_nephropathy
rs7769051	ENSG00000112303	VNN2	ILMN_1678939	-0.159	5.629	Diabetic_nephropathy
rs2106294	ENSG00000100100	PIK3IP1	ILMN_1719986	-0.224	10.6627	Diabetic_nephropathy
rs6702784	ENSG00000116885	OSCP1	ILMN_2273572	-0.375	29.6402	Diabetic_retinopathy_
rs1009170	ENSG00000183648	NDUFB1	ILMN_1724367	0.169	6.2998	Dialysis-related_mortality
rs6495122	ENSG00000140497	SCAMP2	ILMN_1654893	-0.151	5.1321	Diastolic_blood_pressure
rs16948048	ENSG00000167083	GNGT2	ILMN_1671237	-0.255	13.5943	Diastolic_blood_pressure
rs6495122	ENSG00000140474	ULK3	ILMN_1679495	0.167	6.1078	Diastolic_blood_pressure
rs1378942	ENSG00000140474	ULK3	ILMN_1679495	-0.212	9.5883	Diastolic_blood_pressure
rs2521501	ENSG00000182511	FES	ILMN_1693650	0.416	36.9973	Diastolic_blood_pressure
rs11024074	ENSG00000166689	PLEKHA7	ILMN_1702899	-0.169	6.2807	Diastolic_blood_pressure
rs805303	ENSG00000204472	AIF1	ILMN_1703538	-0.228	10.9605	Diastolic_blood_pressure
rs6495122	ENSG00000103653	CSK	ILMN_1754121	0.176	6.7651	Diastolic_blood_pressure
rs1378942	ENSG00000103653	CSK	ILMN_1754121	-0.161	5.7433	Diastolic_blood_pressure
rs1378942	ENSG00000178802	MPI	ILMN_1761262	0.249	12.9712	Diastolic_blood_pressure
rs6495122	ENSG00000178802	MPI	ILMN_1761262	-0.27	15.2094	Diastolic_blood_pressure
rs1378942	ENSG00000140459	CYP11A1	ILMN_1768820	0.179	6.9534	Diastolic_blood_pressure
rs6495122	ENSG00000140459	CYP11A1	ILMN_1768820	-0.184	7.3649	Diastolic_blood_pressure
rs805303	ENSG00000204472	AIF1	ILMN_1792473	-0.399	33.8003	Diastolic_blood_pressure
rs2234962	ENSG00000197771	C10orf119	ILMN_1761411	-0.165	6.0067	Dilated_cardiomyopathy
rs10774610	ENSG00000111245	MYL2	ILMN_2113807	-0.144	4.6655	Drinking_behavior
rs2523822	ENSG00000204632	HLA-G	ILMN_1656670	-0.323	21.85	Drug-induced_liver_injury_(amoxicillin-clavulanate)
rs2523822	ENSG00000204600	FLJ45422	ILMN_1675282	-0.187	7.5633	Drug-induced_liver_injury_(amoxicillin-clavulanate)
rs2523822	ENSG00000204642	HLA-F	ILMN_1762861	0.189	7.7371	Drug-induced_liver_injury_(amoxicillin-clavulanate)
rs2523822	ENSG00000206503	HLA-A	ILMN_2203950	-0.354	26.3148	Drug-induced_liver_injury_(amoxicillin-clavulanate)
rs2395029	ENSG00000204310	AGPAT1	ILMN_1679520	-0.191	7.8733	Drug-induced_liver_injury_(flucloxacillin)
rs2395029	ENSG00000204516	MICB	ILMN_1708006	-0.167	6.1023	Drug-induced_liver_injury_(flucloxacillin)
rs2395029	ENSG00000204482	LST1	ILMN_1718936	0.231	11.2276	Drug-induced_liver_injury_(flucloxacillin)
rs4789939	ENSG00000035862	TIMP2	ILMN_1721876	0.169	6.2837	Dupuytren's_disease
rs3807989	ENSG00000105974	CAV1	ILMN_1687583	-0.286	17.0728	Electrocardiographic_traits
rs3807989	ENSG00000105971	CAV2	ILMN_1735220	0.179	6.9325	Electrocardiographic_traits
rs1321311	ENSG00000124762	CDKN1A	ILMN_1787212	0.349	25.509	Electrocardiographic_traits
rs3807989	ENSG00000105974	CAV1	ILMN_2149226	-0.249	13.0179	Electrocardiographic_traits
rs6542095	ENSG00000115008	IL1A	ILMN_1658483	-0.182	7.2033	Endometriosis
rs6542095	ENSG00000125538	IL1B	ILMN_1775501	-0.163	5.8465	Endometriosis
rs2269426	ENSG00000204472	AIF1	ILMN_1792473	0.234	11.5429	Eosinophil_counts
rs2269426	ENSG00000204525	HLA-C	ILMN_2150787	-0.164	5.9556	Eosinophil_counts
rs167769	ENSG00000166888	STAT6	ILMN_1763198	0.453	44.3842	Eosinophilic_esophagitis_(pediatric)
rs10903129	ENSG00000183726	TMEM50A	ILMN_1745368	-0.146	4.8345	Erythrocyte_sedimentation_rate
rs1043879	ENSG00000183726	TMEM50A	ILMN_1745368	-0.157	5.4932	Erythrocyte_sedimentation_rate
rs3091242	ENSG00000183726	TMEM50A	ILMN_1745368	-0.159	5.6236	Erythrocyte_sedimentation_rate
rs4072037	ENSG00000185499	MUC1	ILMN_1756992	-0.187	7.5472	Esophageal_cancer_and_gastric_cancer
rs4072037	ENSG00000185499	MUC1	ILMN_2371911	-0.194	8.117	Esophageal_cancer_and_gastric_cancer
rs12612420	ENSG00000196141	SPATS2L	ILMN_1683678	0.188	7.6219	Exercise_(leisure_time)
rs2553268	ENSG00000104687	GSR	ILMN_1775182	0.149	4.9858	Exercise_treadmill_test_traits
rs12203592	ENSG00000137265	IRF4	ILMN_1754507	-0.152	5.1991	Eye_color
rs1003719	ENSG00000182670	TTC3	ILMN_1728605	-0.178	6.9	Eye_color_traits
rs1003719	ENSG00000185808	PIGP	ILMN_1764871	0.317	20.967	Eye_color_traits
rs1003719	ENSG00000185808	PIGP	ILMN_1774949	0.418	37.4149	Eye_color_traits
rs9399137	ENSG00000118513	MYB	ILMN_1711894	-0.256	13.7506	F-cell_distribution
rs174550	ENSG00000149485	FADS1	ILMN_1670134	-0.157	5.475	Fasting_glucose-related_traits
rs7944584	ENSG00000066336	SPI1	ILMN_1696463	-0.187	7.5853	Fasting_glucose-related_traits
rs174550	ENSG00000134825	C11orf10	ILMN_1786759	0.301	18.9117	Fasting_glucose-related_traits
rs7944584	ENSG00000172247	LOC652377	ILMN_1808122	-0.189	7.7254	Fasting_glucose-related_traits
rs6457327	ENSG00000137312	FLOT1	ILMN_1661439	-0.149	5.0018	Follicular_lymphoma
rs6457327	ENSG00000220444	HCG22	ILMN_1667229	0.715	135.928	Follicular_lymphoma
rs6457327	ENSG00000137331	IER3	ILMN_1682717	-0.169	6.2337	Follicular_lymphoma
rs6457327	ENSG00000204482	LST1	ILMN_1688373	-0.166	6.0759	Follicular_lymphoma
rs10484561	ENSG00000196301	LOC642072	ILMN_1720255	0.151	5.1336	Follicular_lymphoma
rs6457327	ENSG00000137411	VARS2	ILMN_1737585	-0.211	9.4994	Follicular_lymphoma
rs2647012	ENSG00000204275	HLA-DQB2	ILMN_1741648	-0.161	5.7254	Follicular_lymphoma
rs6457327	ENSG00000206344	HCG27	ILMN_1746436	-0.348	25.3778	Follicular_lymphoma
rs10484561	ENSG00000204267	TAP2	ILMN_1759250	0.276	15.9612	Follicular_lymphoma
rs2647012	ENSG00000204267	TAP2	ILMN_1759250	0.151	5.1224	Follicular_lymphoma
rs6457327	ENSG00000204574	ABCF1	ILMN_1763875	-0.163	5.8953	Follicular_lymphoma
rs10484561	ENSG00000204267	TAP2	ILMN_1777565	-0.225	10.7266	Follicular_lymphoma
rs6457327	ENSG00000204482	LST1	ILMN_2345353	-0.181	7.1457	Follicular_lymphoma
rs1015362	ENSG00000100983	GSS	ILMN_1683462	0.138	4.3489	Freckles
rs1015362	ENSG00000125977	EIF2S2	ILMN_1798014	0.182	7.1938	Freckles
rs4911414	ENSG00000125977	EIF2S2	ILMN_1798014	0.216	9.9372	Freckles
rs12203592	ENSG00000137265	IRF4	ILMN_1754507	-0.152	5.1991	Freckling
rs619865	ENSG00000214078	CPNE1	ILMN_2307025	0.173	6.5365	Freckling
rs1497406	ENSG00000132881	C1orf89	ILMN_1683990	0.158	5.572	Gamma_gluatamyl_transferase_levels
rs1169288	ENSG00000157895	C12orf43	ILMN_1737818	-0.267	14.9564	Gamma_gluatamyl_transferase_levels
rs4820599	ENSG00000178026	C22orf36	ILMN_1737255	0.179	6.9477	Gamma_glutamyl_transpeptidase
rs2393791	ENSG00000157895	C12orf43	ILMN_1737818	0.307	19.6686	Gamma_glutamyl_transpeptidase
rs4236601	ENSG00000105974	CAV1	ILMN_1687583	-0.149	4.9723	Glaucoma_(primary_open-angle)
rs4236601	ENSG00000105974	CAV1	ILMN_2149226	-0.143	4.6495	Glaucoma_(primary_open-angle)
rs6010620	ENSG00000101216	GMEB2	ILMN_1683204	0.177	6.8318	Glioma
rs11979158	ENSG00000146648	EGFR	ILMN_1798975	-0.148	4.9391	Glioma
rs6010620	ENSG00000101216	GMEB2	ILMN_1683204	0.177	6.8318	Glioma_(high-grade)
rs3893464	ENSG00000204632	HLA-G	ILMN_1656670	-0.183	7.2317	Graves'_disease
rs4248154	ENSG00000220444	HCG22	ILMN_1667229	-0.362	27.5633	Graves'_disease
rs4947296	ENSG00000220444	HCG22	ILMN_1667229	-0.239	12.0753	Graves'_disease
rs1521	ENSG00000220444	HCG22	ILMN_1667229	0.342	24.4673	Graves'_disease
rs9355610	ENSG00000026297	RNASET2	ILMN_1671565	0.349	25.5194	Graves'_disease
rs3893464	ENSG00000204600	FLJ45422	ILMN_1675282	-0.262	14.3844	Graves'_disease
rs1521	ENSG00000204482	LST1	ILMN_1688373	-0.182	7.1705	Graves'_disease
rs3761959	ENSG00000160856	FCRL3	ILMN_1699599	-0.189	7.692	Graves'_disease
rs1521	ENSG00000206344	HCG27	ILMN_1746436	-0.186	7.4573	Graves'_disease
rs2281388	ENSG00000168384	HLA-DPA1	ILMN_1772218	-0.219	10.1603	Graves'_disease
rs3893464	ENSG00000206503	HLA-A	ILMN_2203950	-0.193	7.9961	Graves'_disease
rs1521	ENSG00000204482	LST1	ILMN_2345353	-0.23	11.1329	Graves'_disease
rs4313034	ENSG00000204681	GABBR1	ILMN_2395375	-0.17	6.3275	Graves'_disease
rs3893464	ENSG00000204681	GABBR1	ILMN_2395375	0.166	6.0835	Graves'_disease
rs3750965	ENSG00000110092	CCND1	ILMN_1688480	0.153	5.261	Hair_color
rs12203592	ENSG00000137265	IRF4	ILMN_1754507	-0.152	5.1991	Hair_color
rs10788819	ENSG00000159445	THEM4	ILMN_1682120	-0.145	4.7385	Hair_morphology
rs3124314	ENSG00000159445	THEM4	ILMN_1682120	-0.173	6.5429	Hair_morphology
rs10788819	ENSG00000197747	S100A10	ILMN_2046730	0.236	11.7258	Hair_morphology
rs11803731	ENSG00000197747	S100A10	ILMN_2046730	0.248	12.9332	Hair_morphology
rs3124314	ENSG00000197747	S100A10	ILMN_2046730	0.378	30.0928	Hair_morphology
rs908922	ENSG00000197747	S100A10	ILMN_2046730	0.201	8.6268	Hair_morphology
rs11869286	ENSG00000172057	ORMDL3	ILMN_1662174	-0.231	11.2173	HDL_cholesterol
rs11869286	ENSG00000073605	GSDMB	ILMN_1666206	-0.155	5.3712	HDL_cholesterol
rs174546	ENSG00000149485	FADS1	ILMN_1670134	0.155	5.3736	HDL_cholesterol
rs174547	ENSG00000149485	FADS1	ILMN_1670134	-0.155	5.3736	HDL_cholesterol
rs173539	ENSG00000087237	CETP	ILMN_1681882	0.181	7.0973	HDL_cholesterol
rs1532624	ENSG00000087237	CETP	ILMN_1681882	-0.184	7.3234	HDL_cholesterol
rs12708980	ENSG00000087237	CETP	ILMN_1681882	-0.221	10.3098	HDL_cholesterol
rs9989419	ENSG00000087237	CETP	ILMN_1681882	0.197	8.3209	HDL_cholesterol
rs3764261	ENSG00000087237	CETP	ILMN_1681882	-0.174	6.6198	HDL_cholesterol
rs7120118	ENSG00000066336	SPI1	ILMN_1696463	0.186	7.5007	HDL_cholesterol
rs7679	ENSG00000100979	PLTP	ILMN_1711748	0.19	7.7928	HDL_cholesterol
rs6065906	ENSG00000100979	PLTP	ILMN_1711748	0.195	8.2055	HDL_cholesterol
rs2338104	ENSG00000110906	KCTD10	ILMN_1719064	-0.515	59.3356	HDL_cholesterol
rs7134594	ENSG00000110906	KCTD10	ILMN_1719064	-0.472	48.6982	HDL_cholesterol
rs581080	ENSG00000155158	TTC39B	ILMN_1769290	-0.16	5.6589	HDL_cholesterol
rs471364	ENSG00000155158	TTC39B	ILMN_1769290	0.203	8.775	HDL_cholesterol
rs643531	ENSG00000155158	TTC39B	ILMN_1769290	-0.233	11.4393	HDL_cholesterol
rs7679	ENSG00000100979	PLTP	ILMN_1773389	0.259	14.0766	HDL_cholesterol
rs6065906	ENSG00000100979	PLTP	ILMN_1773389	0.264	14.6375	HDL_cholesterol
rs174570	ENSG00000134825	C11orf10	ILMN_1786759	-0.154	5.2634	HDL_cholesterol
rs174546	ENSG00000134825	C11orf10	ILMN_1786759	-0.302	19.0643	HDL_cholesterol
rs174548	ENSG00000134825	C11orf10	ILMN_1786759	-0.283	16.7703	HDL_cholesterol
rs174547	ENSG00000134825	C11orf10	ILMN_1786759	0.302	19.0643	HDL_cholesterol
rs7395662	ENSG00000172247	LOC652377	ILMN_1808122	0.164	5.9315	HDL_cholesterol
rs7120118	ENSG00000172247	LOC652377	ILMN_1808122	0.186	7.4968	HDL_cholesterol
rs3136441	ENSG00000025434	NR1H3	ILMN_1814022	-0.146	4.7889	HDL_cholesterol
rs7120118	ENSG00000025434	NR1H3	ILMN_1814022	-0.238	11.9448	HDL_cholesterol
rs7134594	ENSG00000139428	MMAB	ILMN_1872276	0.229	11.0636	HDL_cholesterol
rs2338104	ENSG00000139428	MMAB	ILMN_1872276	0.196	8.2218	HDL_cholesterol
rs255052	ENSG00000132600	PRMT7	ILMN_2082489	0.172	6.484	HDL_cholesterol
rs255049	ENSG00000132600	PRMT7	ILMN_2082489	0.159	5.623	HDL_cholesterol
rs16942887	ENSG00000132600	PRMT7	ILMN_2082489	0.139	4.3952	HDL_cholesterol
rs2271293	ENSG00000132600	PRMT7	ILMN_2082489	0.139	4.3996	HDL_cholesterol
rs12708980	ENSG00000087237	CETP	ILMN_2098013	-0.236	11.7582	HDL_cholesterol
rs3764261	ENSG00000087237	CETP	ILMN_2098013	-0.181	7.0979	HDL_cholesterol
rs173539	ENSG00000087237	CETP	ILMN_2098013	0.186	7.4557	HDL_cholesterol
rs9989419	ENSG00000087237	CETP	ILMN_2098013	0.182	7.193	HDL_cholesterol
rs1532624	ENSG00000087237	CETP	ILMN_2098013	-0.178	6.8623	HDL_cholesterol
rs173539	ENSG00000087237	CETP	ILMN_1681882	0.181	7.0973	HDL_Cholesterol_-_Triglycerides_(HDLC-TG)
rs173539	ENSG00000087237	CETP	ILMN_2098013	0.186	7.4557	HDL_Cholesterol_-_Triglycerides_(HDLC-TG)
rs10812610	ENSG00000147894	C9orf72	ILMN_1666742	-0.175	6.6516	Heart_failure
rs11880198	ENSG00000060558	GNA15	ILMN_1773963	0.167	6.099	Heart_failure
rs6686842	ENSG00000010803	SCMH1	ILMN_1653861	0.151	5.1311	Height
rs8007661	ENSG00000100815	TRIP11	ILMN_1658144	-0.162	5.8267	Height
rs7153027	ENSG00000100815	TRIP11	ILMN_1658144	-0.182	7.1699	Height
rs17318596	ENSG00000077348	EXOSC5	ILMN_1659725	0.319	21.3083	Height
rs763014	ENSG00000103269	RHBDL1	ILMN_1660864	0.17	6.3318	Height
rs4713858	ENSG00000124678	TCP11	ILMN_1662117	0.152	5.1768	Height
rs5751614	ENSG00000186716	BCR	ILMN_1670398	-0.169	6.237	Height
rs6088792	ENSG00000214078	CPNE1	ILMN_1670841	0.237	11.868	Height
rs2236164	ENSG00000214078	CPNE1	ILMN_1670841	-0.291	17.7293	Height
rs6088813	ENSG00000214078	CPNE1	ILMN_1670841	0.191	7.8491	Height
rs6060369	ENSG00000214078	CPNE1	ILMN_1670841	-0.197	8.3482	Height
rs6060373	ENSG00000214078	CPNE1	ILMN_1670841	0.196	8.2671	Height
rs9487094	ENSG00000135587	SMPD2	ILMN_1672176	0.178	6.9039	Height
rs6733301	ENSG00000138031	ADCY3	ILMN_1676893	-0.233	11.4246	Height
rs4665736	ENSG00000138031	ADCY3	ILMN_1676893	-0.434	40.5268	Height
rs12680655	ENSG00000066827	ZFAT	ILMN_1679301	0.192	7.9504	Height
rs849141	ENSG00000153814	JAZF1	ILMN_1682727	0.202	8.7215	Height
rs1635852	ENSG00000153814	JAZF1	ILMN_1682727	-0.202	8.7581	Height
rs798497	ENSG00000146535	GNA12	ILMN_1692191	-0.384	31.2438	Height
rs798544	ENSG00000146535	GNA12	ILMN_1692191	-0.366	28.1488	Height
rs1182188	ENSG00000146535	GNA12	ILMN_1692191	0.388	31.8881	Height
rs1390401	ENSG00000081692	JMJD4	ILMN_1692896	-0.266	14.7682	Height
rs910316	ENSG00000119684	MLH3	ILMN_1693107	-0.317	21.0405	Height
rs12986413	ENSG00000104886	PLEKHJ1	ILMN_1697701	0.184	7.3361	Height
rs11809207	ENSG00000142684	ZNF593	ILMN_1703441	-0.175	6.6995	Height
rs910316	ENSG00000119718	EIF2B2	ILMN_1713380	-0.435	40.6184	Height
rs6569648	ENSG00000198945	L3MBTL3	ILMN_1727495	0.182	7.1898	Height
rs4886707	ENSG00000169371	SNUPN	ILMN_1733932	-0.268	15.0393	Height
rs17318596	ENSG00000142046	BCKDHA	ILMN_1735979	0.203	8.79	Height
rs2336725	ENSG00000163935	SFMBT1	ILMN_1741585	-0.195	8.1995	Height
rs2315504	ENSG00000167920	TMEM99	ILMN_1758173	0.166	6.081	Height
rs3760318	ENSG00000184060	ADAP2	ILMN_1763000	0.165	5.9651	Height
rs1136001	ENSG00000179889	LOC730455	ILMN_1763002	-0.197	8.3603	Height
rs7112925	ENSG00000173992	CCS	ILMN_1766797	-0.199	8.4913	Height
rs11648796	ENSG00000130731	C16orf13	ILMN_1774990	-0.145	4.772	Height
rs763014	ENSG00000130731	C16orf13	ILMN_1774990	0.251	13.2307	Height
rs7871764	ENSG00000164978	NUDT2	ILMN_1778347	-0.266	14.8368	Height
rs7007970	ENSG00000136960	ENPP2	ILMN_1780799	-0.181	7.1038	Height
rs6773931	ENSG00000163947	ARHGEF3	ILMN_1781010	-0.273	15.6087	Height
rs9835332	ENSG00000163947	ARHGEF3	ILMN_1781010	-0.3	18.8434	Height
rs10935120	ENSG00000182923	CEP63	ILMN_1787808	-0.437	41.1796	Height
rs185819	ENSG00000204472	AIF1	ILMN_1792473	0.152	5.1459	Height
rs11648796	ENSG00000103253	HAGHL	ILMN_1793201	-0.245	12.5979	Height
rs10935120	ENSG00000129055	ANAPC13	ILMN_1793894	-0.38	30.4663	Height
rs6060373	ENSG00000171222	SCAND1	ILMN_1794230	0.156	5.4291	Height
rs6088813	ENSG00000171222	SCAND1	ILMN_1794230	0.152	5.1405	Height
rs6088792	ENSG00000171222	SCAND1	ILMN_1794230	0.143	4.651	Height
rs6060369	ENSG00000171222	SCAND1	ILMN_1794230	-0.156	5.3979	Height
rs2236164	ENSG00000171222	SCAND1	ILMN_1794230	-0.184	7.3096	Height
rs2236164	ENSG00000125995	C20orf52	ILMN_1801633	-0.143	4.6312	Height
rs3738814	ENSG00000215908	LOC729559	ILMN_1807136	0.142	4.5745	Height
rs11170631	ENSG00000135390	ATP5G2	ILMN_1807798	0.24	12.1718	Height
rs17818399	ENSG00000151665	PIGF	ILMN_1808938	-0.4	33.9341	Height
rs17818399	ENSG00000171142	ATP6V1E2	ILMN_1810235	0.27	15.2923	Height
rs12474201	ENSG00000171142	ATP6V1E2	ILMN_1810235	-0.189	7.7092	Height
rs2665838	ENSG00000108592	FTSJ3	ILMN_1811692	-0.173	6.5624	Height
rs2854160	ENSG00000108592	FTSJ3	ILMN_1811692	-0.149	5.0135	Height
rs17818399	ENSG00000119878	CRIPT	ILMN_1813256	-0.356	26.6555	Height
rs11648796	ENSG00000103245	NARFL	ILMN_1813833	-0.245	12.5716	Height
rs7274811	ENSG00000131061	ZNF341	ILMN_2043728	-0.196	8.2129	Height
rs26868	ENSG00000184207	PGP	ILMN_2057566	-0.297	18.4484	Height
rs185819	ENSG00000204525	HLA-C	ILMN_2150787	-0.24	12.1491	Height
rs17318596	ENSG00000221901	TMEM91	ILMN_2211065	0.21	9.3689	Height
rs798544	ENSG00000146535	GNA12	ILMN_2216157	-0.527	62.565	Height
rs1182188	ENSG00000146535	GNA12	ILMN_2216157	0.555	70.592	Height
rs798497	ENSG00000146535	GNA12	ILMN_2216157	-0.551	69.5092	Height
rs910316	ENSG00000119684	MLH3	ILMN_2282282	-0.283	16.7238	Height
rs7112925	ENSG00000173992	CCS	ILMN_2290998	-0.241	12.2188	Height
rs11648796	ENSG00000103253	HAGHL	ILMN_2298860	-0.232	11.3804	Height
rs6060369	ENSG00000214078	CPNE1	ILMN_2307025	-0.253	13.4488	Height
rs2236164	ENSG00000214078	CPNE1	ILMN_2307025	-0.368	28.5816	Height
rs6060373	ENSG00000214078	CPNE1	ILMN_2307025	0.25	13.1609	Height
rs6088792	ENSG00000214078	CPNE1	ILMN_2307025	0.263	14.4774	Height
rs6088813	ENSG00000214078	CPNE1	ILMN_2307025	0.238	11.8879	Height
rs7871764	ENSG00000164978	NUDT2	ILMN_2349444	-0.261	14.2462	Height
rs17818399	ENSG00000171150	SOCS5	ILMN_2350970	0.159	5.6177	Height
rs12474201	ENSG00000171150	SOCS5	ILMN_2350970	-0.247	12.8305	Height
rs6088813	ENSG00000125991	ERGIC3	ILMN_2359456	0.143	4.6592	Height
rs6060369	ENSG00000125991	ERGIC3	ILMN_2359456	-0.142	4.5674	Height
rs6060373	ENSG00000125991	ERGIC3	ILMN_2359456	0.145	4.7697	Height
rs2236164	ENSG00000125991	ERGIC3	ILMN_2359456	-0.145	4.7708	Height
rs4886707	ENSG00000169371	SNUPN	ILMN_2364535	-0.231	11.3058	Height
rs2236164	ENSG00000171222	SCAND1	ILMN_2372011	-0.187	7.5541	Height
rs6060373	ENSG00000171222	SCAND1	ILMN_2372011	0.185	7.3864	Height
rs6060369	ENSG00000171222	SCAND1	ILMN_2372011	-0.184	7.3031	Height
rs6088813	ENSG00000171222	SCAND1	ILMN_2372011	0.185	7.3715	Height
rs6088792	ENSG00000171222	SCAND1	ILMN_2372011	0.167	6.1638	Height
rs6686842	ENSG00000010803	SCMH1	ILMN_2375557	0.155	5.3547	Height
rs6060373	ENSG00000101019	UQCC	ILMN_2381121	0.273	15.6413	Height
rs6088813	ENSG00000101019	UQCC	ILMN_2381121	0.264	14.5776	Height
rs6060369	ENSG00000101019	UQCC	ILMN_2381121	-0.27	15.2769	Height
rs6088792	ENSG00000101019	UQCC	ILMN_2381121	0.229	11.085	Height
rs274546	ENSG00000072682	P4HA2	ILMN_2381697	-0.264	14.6337	Height
rs425277	ENSG00000067606	PRKCZ	ILMN_2386982	-0.245	12.6614	Height
rs2336725	ENSG00000163935	SFMBT1	ILMN_2391750	-0.173	6.5725	Height
rs9483788	ENSG00000118513	MYB	ILMN_1711894	-0.277	16.0638	Hematocrit
rs3094212	ENSG00000137312	FLOT1	ILMN_1661439	-0.154	5.2656	Hematological_and_biochemical_traits
rs3218097	ENSG00000112576	CCND3	ILMN_1668721	-0.157	5.465	Hematological_and_biochemical_traits
rs2280401	ENSG00000104872	PIH1D1	ILMN_1675131	-0.148	4.9462	Hematological_and_biochemical_traits
rs470119	ENSG00000025708	ECGF1	ILMN_1690939	0.372	29.2621	Hematological_and_biochemical_traits
rs6684514	ENSG00000198715	C1orf85	ILMN_1698243	-0.154	5.2946	Hematological_and_biochemical_traits
rs4895441	ENSG00000118513	MYB	ILMN_1711894	0.269	15.1963	Hematological_and_biochemical_traits
rs7775698	ENSG00000118513	MYB	ILMN_1711894	0.252	13.3415	Hematological_and_biochemical_traits
rs6684514	ENSG00000163479	SSR2	ILMN_1726626	0.145	4.7553	Hematological_and_biochemical_traits
rs6494537	ENSG00000074696	PTPLAD1	ILMN_1737398	0.164	5.9312	Hematological_and_biochemical_traits
rs6684514	ENSG00000160783	BGLAP	ILMN_1755818	0.163	5.8691	Hematological_and_biochemical_traits
rs3218097	ENSG00000124641	MED20	ILMN_1777526	-0.219	10.1534	Hematological_and_biochemical_traits
rs3094212	ENSG00000204580	DDR1	ILMN_1812262	-0.222	10.4457	Hematological_and_biochemical_traits
rs470119	ENSG00000025708	ECGF1	ILMN_2109708	0.442	42.1186	Hematological_and_biochemical_traits
rs3094212	ENSG00000204525	HLA-C	ILMN_2150787	-0.228	10.9539	Hematological_and_biochemical_traits
rs17609240	ENSG00000172057	ORMDL3	ILMN_1662174	0.344	24.8555	Hematological_parameters
rs17609240	ENSG00000073605	GSDMB	ILMN_1666206	0.274	15.7292	Hematological_parameters
rs9402686	ENSG00000118513	MYB	ILMN_1711894	-0.273	15.5932	Hematological_parameters
rs2227139	ENSG00000204275	HLA-DQB2	ILMN_1741648	-0.148	4.9341	Hematological_parameters
rs2227139	ENSG00000204267	TAP2	ILMN_1759250	0.185	7.3709	Hematological_parameters
rs7775698	ENSG00000118513	MYB	ILMN_1711894	0.252	13.3415	Hematology_traits
rs9399137	ENSG00000118513	MYB	ILMN_1711894	-0.256	13.7506	Hematology_traits
rs9277535	ENSG00000204252	HLA-DOA	ILMN_1659075	0.166	6.0723	Hepatitis_B
rs7453920	ENSG00000204275	HLA-DQB2	ILMN_1741648	0.342	24.5414	Hepatitis_B
rs2856718	ENSG00000204275	HLA-DQB2	ILMN_1741648	0.193	7.9962	Hepatitis_B
rs3077	ENSG00000168383	HLA-DPB1	ILMN_1749070	-0.579	78.0579	Hepatitis_B
rs9277535	ENSG00000168383	HLA-DPB1	ILMN_1749070	-0.493	53.7536	Hepatitis_B
rs7453920	ENSG00000204267	TAP2	ILMN_1759250	-0.155	5.3442	Hepatitis_B
rs3077	ENSG00000168384	HLA-DPA1	ILMN_1772218	0.365	28.0229	Hepatitis_B
rs2856718	ENSG00000204267	TAP2	ILMN_1777565	-0.202	8.713	Hepatitis_B
rs3077	ENSG00000168379	HLA-DPB2	ILMN_2205405	-0.162	5.7816	Hepatitis_B
rs9277535	ENSG00000204252	HLA-DOA	ILMN_1659075	0.166	6.0723	Hepatitis_B_vaccine_response
rs9277535	ENSG00000168383	HLA-DPB1	ILMN_1749070	-0.493	53.7536	Hepatitis_B_vaccine_response
rs12100561	ENSG00000140025	C14orf143	ILMN_2193315	0.19	7.7558	Hepatocellular_carcinoma
rs10492096	ENSG00000010292	NCAPD2	ILMN_1775008	0.157	5.5024	Hip_geometry
rs10492096	ENSG00000139192	TAPBPL	ILMN_1805449	0.263	14.4801	Hip_geometry
rs4845552	ENSG00000189171	S100A13	ILMN_1765459	0.146	4.7859	Hippocampal_atrophy
rs259919	ENSG00000204632	HLA-G	ILMN_1656670	-0.154	5.2828	HIV-1_control
rs3131018	ENSG00000137312	FLOT1	ILMN_1661439	0.154	5.2831	HIV-1_control
rs3815087	ENSG00000220444	HCG22	ILMN_1667229	-0.177	6.8292	HIV-1_control
rs9264942	ENSG00000220444	HCG22	ILMN_1667229	-0.192	7.9139	HIV-1_control
rs2523608	ENSG00000220444	HCG22	ILMN_1667229	-0.346	25.123	HIV-1_control
rs9262632	ENSG00000220444	HCG22	ILMN_1667229	0.175	6.677	HIV-1_control
rs9368699	ENSG00000204310	AGPAT1	ILMN_1679520	-0.209	9.3196	HIV-1_control
rs2395029	ENSG00000204310	AGPAT1	ILMN_1679520	-0.191	7.8733	HIV-1_control
rs12198173	ENSG00000204310	AGPAT1	ILMN_1679520	-0.172	6.4746	HIV-1_control
rs9368699	ENSG00000204516	MICB	ILMN_1708006	-0.149	4.9934	HIV-1_control
rs2523608	ENSG00000204516	MICB	ILMN_1708006	0.165	5.9808	HIV-1_control
rs2395029	ENSG00000204516	MICB	ILMN_1708006	-0.167	6.1023	HIV-1_control
rs12198173	ENSG00000204482	LST1	ILMN_1718936	0.17	6.3305	HIV-1_control
rs2395029	ENSG00000204482	LST1	ILMN_1718936	0.231	11.2276	HIV-1_control
rs9368699	ENSG00000204482	LST1	ILMN_1718936	0.223	10.5213	HIV-1_control
rs3763313	ENSG00000196301	LOC642072	ILMN_1720255	-0.189	7.7196	HIV-1_control
rs9264942	ENSG00000137411	VARS2	ILMN_1737585	0.179	6.996	HIV-1_control
rs7756521	ENSG00000137411	VARS2	ILMN_1737585	0.21	9.3524	HIV-1_control
rs3131018	ENSG00000137411	VARS2	ILMN_1737585	0.155	5.3238	HIV-1_control
rs9264942	ENSG00000206344	HCG27	ILMN_1746436	0.202	8.7058	HIV-1_control
rs2523608	ENSG00000206344	HCG27	ILMN_1746436	0.202	8.7635	HIV-1_control
rs3763313	ENSG00000204267	TAP2	ILMN_1759250	-0.3	18.8579	HIV-1_control
rs3763313	ENSG00000204267	TAP2	ILMN_1777565	0.204	8.9038	HIV-1_control
rs7756521	ENSG00000204472	AIF1	ILMN_1792473	0.155	5.3441	HIV-1_control
rs3131018	ENSG00000204580	DDR1	ILMN_1812262	0.27	15.2087	HIV-1_control
rs9264942	ENSG00000204525	HLA-C	ILMN_2150787	-0.247	12.8101	HIV-1_control
rs7758512	ENSG00000206503	HLA-A	ILMN_2203950	-0.17	6.3682	HIV-1_control
rs2523608	ENSG00000204482	LST1	ILMN_2345353	0.157	5.4696	HIV-1_control
rs259919	ENSG00000204681	GABBR1	ILMN_2395375	0.15	5.0446	HIV-1_control
rs285757	ENSG00000185442	FAM174B	ILMN_1652797	-0.188	7.5946	HIV-1_susceptibility
rs7122539	ENSG00000204633	ACTN3	ILMN_1665691	0.208	9.2323	HIV-1_susceptibility
rs4349147	ENSG00000122386	ZNF205	ILMN_1713521	0.169	6.243	HIV-1_susceptibility
rs7122539	ENSG00000173992	CCS	ILMN_1766797	-0.146	4.8277	HIV-1_susceptibility
rs4349147	ENSG00000008517	IL32	ILMN_1778010	0.303	19.1436	HIV-1_susceptibility
rs7122539	ENSG00000173621	LRFN4	ILMN_1809417	-0.284	16.8425	HIV-1_susceptibility
rs7122539	ENSG00000173992	CCS	ILMN_2290998	-0.231	11.246	HIV-1_susceptibility
rs4349147	ENSG00000008517	IL32	ILMN_2368530	0.279	16.2814	HIV-1_susceptibility
rs2248462	ENSG00000213760	ATP6V1G2	ILMN_1654541	0.234	11.5036	Hodgkin's_lymphoma
rs27524	ENSG00000164308	ERAP2	ILMN_1743145	-0.304	19.3629	Hodgkin's_lymphoma
rs6903608	ENSG00000168383	HLA-DPB1	ILMN_1749070	-0.163	5.8469	Hodgkin's_lymphoma
rs9357152	ENSG00000204275	HLA-DQB2	ILMN_1741648	0.161	5.7561	HPV_seropositivity
rs9357152	ENSG00000168383	HLA-DPB1	ILMN_1749070	0.151	5.1236	HPV_seropositivity
rs2014572	ENSG00000083844	ZNF264	ILMN_1795435	-0.19	7.7743	Hyperactive-impulsive_symptoms
rs2521501	ENSG00000182511	FES	ILMN_1693650	0.416	36.9973	Hypertension
rs805303	ENSG00000204472	AIF1	ILMN_1703538	-0.228	10.9605	Hypertension
rs805303	ENSG00000204472	AIF1	ILMN_1792473	-0.399	33.8003	Hypertension
rs660899	ENSG00000159479	MED8	ILMN_2339705	0.152	5.1449	Hypertension_risk_in_short_sleep_duration
rs965469	ENSG00000088854	C20orf194	ILMN_1689585	0.172	6.471	IFN-related_cytopenia
rs965469	ENSG00000198171	DDRGK1	ILMN_1797828	-0.163	5.8676	IFN-related_cytopenia
rs965469	ENSG00000125877	ITPA	ILMN_2407482	-0.181	7.0825	IFN-related_cytopenia
rs2523946	ENSG00000204632	HLA-G	ILMN_1656670	-0.286	17.1511	IgA_nephropathy
rs3803800	ENSG00000161955	TNFSF12	ILMN_1683700	-0.151	5.1058	IgA_nephropathy
rs3925075	ENSG00000169896	ITGAM	ILMN_1685009	0.225	10.7036	IgA_nephropathy
rs1794275	ENSG00000204267	TAP2	ILMN_1759250	0.239	12.0417	IgA_nephropathy
rs1794275	ENSG00000204267	TAP2	ILMN_1777565	-0.198	8.4022	IgA_nephropathy
rs12537	ENSG00000100330	MTMR3	ILMN_1803925	-0.155	5.3818	IgA_nephropathy
rs2523946	ENSG00000206503	HLA-A	ILMN_2203950	-0.178	6.9007	IgA_nephropathy
rs3925075	ENSG00000140678	ITGAX	ILMN_2254635	0.155	5.3431	IgA_nephropathy
rs12537	ENSG00000184076	UCRC	ILMN_2366710	-0.199	8.4904	IgA_nephropathy
rs12537	ENSG00000184076	UCRC	ILMN_2366714	-0.21	9.3702	IgA_nephropathy
rs6673480	ENSG00000085832	EPS15	ILMN_1665357	-0.184	7.3486	IgE_grass_sensitization
rs2234978	ENSG00000107796	ACTA2	ILMN_1671703	0.419	37.5841	Immunoglobulin_A_
rs9271366	ENSG00000204267	TAP2	ILMN_1777565	-0.165	6.0174	Immunoglobulin_A_
rs2315008	ENSG00000101216	GMEB2	ILMN_1683204	-0.16	5.6924	Inflammatory_bowel_disease
rs7517847	ENSG00000162594	IL23R	ILMN_1734937	-0.172	6.4855	Inflammatory_bowel_disease
rs9271366	ENSG00000204267	TAP2	ILMN_1777565	-0.165	6.0174	Inflammatory_bowel_disease
rs8049439	ENSG00000169682	SPNS1	ILMN_1681016	0.333	23.1759	Inflammatory_bowel_disease_(early_onset)
rs8049439	ENSG00000178952	TUFM	ILMN_1738369	0.381	30.6656	Inflammatory_bowel_disease_(early_onset)
rs2412973	ENSG00000184076	UCRC	ILMN_1781986	0.193	7.9965	Inflammatory_bowel_disease_(early_onset)
rs2412973	ENSG00000184076	UCRC	ILMN_2366714	0.178	6.9003	Inflammatory_bowel_disease_(early_onset)
rs8049439	ENSG00000213658	LAT	ILMN_2404625	0.166	6.038	Inflammatory_bowel_disease_(early_onset)
rs1245541	ENSG00000107742	SPOCK2	ILMN_1656287	0.171	6.4331	Insulin-like_growth_factors
rs1245541	ENSG00000122863	CHST3	ILMN_1723481	-0.174	6.6327	Insulin-like_growth_factors
rs1065656	ENSG00000063854	HAGH	ILMN_1772731	0.419	37.519	Insulin-like_growth_factors
rs1065656	ENSG00000074071	MRPS34	ILMN_2210482	0.146	4.7939	Insulin-like_growth_factors
rs12413409	ENSG00000173915	USMG5	ILMN_1773313	0.344	24.8403	Intracranial_aneurysm
rs12413409	ENSG00000138175	ARL3	ILMN_1780444	0.165	5.9692	Intracranial_aneurysm
rs7097	ENSG00000186184	POLR1D	ILMN_1767422	0.322	21.629	Large_B-cell_lymphoma
rs174546	ENSG00000149485	FADS1	ILMN_1670134	0.155	5.3736	LDL_cholesterol
rs2642442	ENSG00000162817	C1orf115	ILMN_1674817	0.154	5.3148	LDL_cholesterol
rs3764261	ENSG00000087237	CETP	ILMN_1681882	-0.174	6.6198	LDL_cholesterol
rs16996148	ENSG00000129933	KIAA0892	ILMN_1685631	0.341	24.423	LDL_cholesterol
rs10401969	ENSG00000129933	KIAA0892	ILMN_1685631	-0.385	31.4224	LDL_cholesterol
rs2304130	ENSG00000129933	KIAA0892	ILMN_1685631	0.283	16.7442	LDL_cholesterol
rs2254287	ENSG00000204222	B3GALT4	ILMN_1690682	0.183	7.2673	LDL_cholesterol
rs11136341	ENSG00000178685	PARP10	ILMN_1710844	0.147	4.8898	LDL_cholesterol
rs3177928	ENSG00000196301	LOC642072	ILMN_1720255	0.206	9.0837	LDL_cholesterol
rs11220462	ENSG00000165526	RPUSD4	ILMN_1730082	-0.156	5.4054	LDL_cholesterol
rs11136341	ENSG00000185189	NRBP2	ILMN_1733248	-0.173	6.5208	LDL_cholesterol
rs1169288	ENSG00000157895	C12orf43	ILMN_1737818	-0.267	14.9564	LDL_cholesterol
rs2650000	ENSG00000157895	C12orf43	ILMN_1737818	0.238	11.911	LDL_cholesterol
rs11136341	ENSG00000178209	PLEC1	ILMN_1744268	0.264	14.6276	LDL_cholesterol
rs2254287	ENSG00000168383	HLA-DPB1	ILMN_1749070	-0.268	15.0886	LDL_cholesterol
rs3177928	ENSG00000204267	TAP2	ILMN_1759250	0.303	19.1843	LDL_cholesterol
rs2254287	ENSG00000168384	HLA-DPA1	ILMN_1772218	0.179	6.9357	LDL_cholesterol
rs3177928	ENSG00000204267	TAP2	ILMN_1777565	-0.191	7.8794	LDL_cholesterol
rs174546	ENSG00000134825	C11orf10	ILMN_1786759	-0.302	19.0643	LDL_cholesterol
rs174570	ENSG00000134825	C11orf10	ILMN_1786759	-0.154	5.2634	LDL_cholesterol
rs7206971	ENSG00000198933	TBKBP1	ILMN_1808846	-0.25	13.1293	LDL_cholesterol
rs3764261	ENSG00000087237	CETP	ILMN_2098013	-0.181	7.0979	LDL_cholesterol
rs11220462	ENSG00000110080	ST3GAL4	ILMN_2204545	0.207	9.1037	LDL_cholesterol
rs11136341	ENSG00000178685	PARP10	ILMN_2262044	0.153	5.232	LDL_cholesterol
rs538147	ENSG00000168071	CCDC88B	ILMN_1772208	-0.303	19.1619	Leprosy
rs174547	ENSG00000149485	FADS1	ILMN_1670134	-0.155	5.3736	Lipid_metabolism_phenotypes
rs3764261	ENSG00000087237	CETP	ILMN_1681882	-0.174	6.6198	Lipid_metabolism_phenotypes
rs6065904	ENSG00000100979	PLTP	ILMN_1711748	0.171	6.3869	Lipid_metabolism_phenotypes
rs6065904	ENSG00000100979	PLTP	ILMN_1773389	0.226	10.8278	Lipid_metabolism_phenotypes
rs174547	ENSG00000134825	C11orf10	ILMN_1786759	0.302	19.0643	Lipid_metabolism_phenotypes
rs3764261	ENSG00000087237	CETP	ILMN_2098013	-0.181	7.0979	Lipid_metabolism_phenotypes
rs247616	ENSG00000087237	CETP	ILMN_1681882	0.178	6.8768	Lipoprotein-associated_phospholipase_A2_activity_and_mass
rs247616	ENSG00000087237	CETP	ILMN_2098013	0.182	7.2138	Lipoprotein-associated_phospholipase_A2_activity_and_mass
rs11597390	ENSG00000095485	CWF19L1	ILMN_1651886	0.237	11.7943	Liver_enzyme_levels
rs4820599	ENSG00000178026	C22orf36	ILMN_1737255	0.179	6.9477	Liver_enzyme_levels
rs1169313	ENSG00000157895	C12orf43	ILMN_1737818	0.328	22.5401	Liver_enzyme_levels
rs9467160	ENSG00000124532	MRS2	ILMN_1778677	0.3	18.8407	Liver_enzyme_levels
rs174601	ENSG00000149485	FADS1	ILMN_1670134	0.149	5.0095	Liver_enzyme_levels_(alkaline_phosphatase)
rs314253	ENSG00000170291	C17orf81	ILMN_1672554	0.147	4.856	Liver_enzyme_levels_(alkaline_phosphatase)
rs314253	ENSG00000170291	C17orf81	ILMN_1705414	0.147	4.897	Liver_enzyme_levels_(alkaline_phosphatase)
rs7186908	ENSG00000140829	DHX38	ILMN_1735679	0.161	5.7639	Liver_enzyme_levels_(alkaline_phosphatase)
rs7267979	ENSG00000100997	ABHD12	ILMN_1745116	0.564	73.4848	Liver_enzyme_levels_(alkaline_phosphatase)
rs7267979	ENSG00000100994	PYGB	ILMN_1778360	0.578	77.7717	Liver_enzyme_levels_(alkaline_phosphatase)
rs1883415	ENSG00000124532	MRS2	ILMN_1778677	-0.21	9.4038	Liver_enzyme_levels_(alkaline_phosphatase)
rs174601	ENSG00000134825	C11orf10	ILMN_1786759	-0.277	16.0716	Liver_enzyme_levels_(alkaline_phosphatase)
rs1883415	ENSG00000112294	ALDH5A1	ILMN_2372398	0.196	8.2667	Liver_enzyme_levels_(alkaline_phosphatase)
rs1335645	ENSG00000134255	CEPT1	ILMN_1676588	-0.204	8.8525	Liver_enzyme_levels_(gamma-glutamyl_transferase)
rs1497406	ENSG00000132881	C1orf89	ILMN_1683990	0.158	5.572	Liver_enzyme_levels_(gamma-glutamyl_transferase)
rs2739330	ENSG00000099977	DDT	ILMN_1690982	0.529	62.9588	Liver_enzyme_levels_(gamma-glutamyl_transferase)
rs2739330	ENSG00000184674	GSTT1	ILMN_1730054	0.649	104.235	Liver_enzyme_levels_(gamma-glutamyl_transferase)
rs2073398	ENSG00000178026	C22orf36	ILMN_1737255	0.229	11.0617	Liver_enzyme_levels_(gamma-glutamyl_transferase)
rs7310409	ENSG00000157895	C12orf43	ILMN_1737818	0.315	20.7538	Liver_enzyme_levels_(gamma-glutamyl_transferase)
rs10908458	ENSG00000185499	MUC1	ILMN_1756992	0.159	5.6033	Liver_enzyme_levels_(gamma-glutamyl_transferase)
rs13030978	ENSG00000138378	STAT4	ILMN_1785202	-0.227	10.9258	Liver_enzyme_levels_(gamma-glutamyl_transferase)
rs10908458	ENSG00000185499	MUC1	ILMN_2371911	0.15	5.0471	Liver_enzyme_levels_(gamma-glutamyl_transferase)
rs9876781	ENSG00000164048	ZNF589	ILMN_1654612	0.158	5.547	Longevity
rs9876781	ENSG00000164048	ZNF589	ILMN_1654819	0.16	5.6696	Longevity
rs10256972	ENSG00000164849	GPR146	ILMN_1684227	-0.162	5.8091	Longevity
rs10256972	ENSG00000178381	ZFAND2A	ILMN_1694671	0.24	12.1479	Longevity
rs9876781	ENSG00000185909	KLHDC8B	ILMN_1695246	-0.212	9.565	Longevity
rs4721135	ENSG00000122687	FTSJ2	ILMN_1735918	-0.151	5.0836	Longevity
rs4148546	ENSG00000125257	ABCC4	ILMN_1788457	-0.168	6.2135	Longevity
rs2273	ENSG00000169245	CXCL10	ILMN_1791759	-0.313	20.4166	Longevity
rs13118159	ENSG00000163945	KIAA1530	ILMN_1810225	-0.188	7.6257	Longevity
rs2273	ENSG00000138744	NAAA	ILMN_2391512	-0.461	46.2606	Longevity
rs783147	ENSG00000122194	PLG	ILMN_1714446	0.257	13.8894	Lp_(a)_levels
rs3117582	ENSG00000204482	LST1	ILMN_1688373	0.164	5.9615	Lung_adenocarcinoma
rs3117582	ENSG00000204482	LST1	ILMN_1718936	0.156	5.4182	Lung_adenocarcinoma
rs1051730	ENSG00000136381	IREB2	ILMN_1726554	-0.21	9.4054	Lung_adenocarcinoma
rs1051730	ENSG00000169684	CHRNA5	ILMN_1770044	0.155	5.3717	Lung_adenocarcinoma
rs3117582	ENSG00000204472	AIF1	ILMN_1792473	-0.179	6.9743	Lung_adenocarcinoma
rs3117582	ENSG00000204525	HLA-C	ILMN_2150787	0.306	19.5894	Lung_adenocarcinoma
rs3117582	ENSG00000204482	LST1	ILMN_2345353	0.161	5.7091	Lung_adenocarcinoma
rs3117582	ENSG00000204482	LST1	ILMN_1688373	0.164	5.9615	Lung_cancer
rs748404	ENSG00000104055	TGM5	ILMN_1699925	0.493	53.6749	Lung_cancer
rs3117582	ENSG00000204482	LST1	ILMN_1718936	0.156	5.4182	Lung_cancer
rs8042374	ENSG00000136381	IREB2	ILMN_1726554	-0.2	8.5803	Lung_cancer
rs8034191	ENSG00000136381	IREB2	ILMN_1726554	-0.217	10.032	Lung_cancer
rs1051730	ENSG00000136381	IREB2	ILMN_1726554	-0.21	9.4054	Lung_cancer
rs1051730	ENSG00000169684	CHRNA5	ILMN_1770044	0.155	5.3717	Lung_cancer
rs8034191	ENSG00000169684	CHRNA5	ILMN_1770044	0.165	5.9799	Lung_cancer
rs3117582	ENSG00000204472	AIF1	ILMN_1792473	-0.179	6.9743	Lung_cancer
rs3117582	ENSG00000204525	HLA-C	ILMN_2150787	0.306	19.5894	Lung_cancer
rs3117582	ENSG00000204482	LST1	ILMN_2345353	0.161	5.7091	Lung_cancer
rs748404	ENSG00000104055	TGM5	ILMN_2345564	0.5	55.4069	Lung_cancer
rs881827	ENSG00000160284	C21orf56	ILMN_1716838	-0.26	14.1921	Lymphocyte_counts
rs6537837	ENSG00000065135	GNAI3	ILMN_1696003	0.346	25.1186	Major_depressive_disorder
rs8023445	ENSG00000178558	EID1	ILMN_1775269	-0.388	31.9337	Major_depressive_disorder
rs11579964	ENSG00000143756	FBXO28	ILMN_1812776	-0.172	6.4421	Major_depressive_disorder
rs11579964	ENSG00000143756	FBXO28	ILMN_2045911	-0.157	5.4736	Major_depressive_disorder
rs2251219	ENSG00000168268	NT5DC2	ILMN_1708743	-0.33	22.7739	Major_mood_disorders
rs2251219	ENSG00000163938	GNL3	ILMN_1790659	-0.243	12.4336	Major_mood_disorders
rs2251219	ENSG00000016864	GLT8D1	ILMN_1796341	-0.148	4.8981	Major_mood_disorders
rs1451375	ENSG00000132436	FIGNL1	ILMN_1778152	-0.227	10.8969	Malaria
rs1451375	ENSG00000132436	FIGNL1	ILMN_2389114	-0.216	9.891	Malaria
rs9349205	ENSG00000112576	CCND3	ILMN_1668721	-0.172	6.4802	Mean_corpuscular_hemoglobin
rs7776054	ENSG00000118513	MYB	ILMN_1711894	0.254	13.5272	Mean_corpuscular_hemoglobin
rs11915082	ENSG00000205814	LOC440993	ILMN_1765032	0.255	13.6381	Mean_corpuscular_hemoglobin
rs9349205	ENSG00000124641	MED20	ILMN_1777526	-0.199	8.4507	Mean_corpuscular_hemoglobin
rs9349205	ENSG00000112576	CCND3	ILMN_1668721	-0.172	6.4802	Mean_corpuscular_volume
rs11239550	ENSG00000012779	ALOX5	ILMN_1680996	0.175	6.6689	Mean_corpuscular_volume
rs131794	ENSG00000025708	ECGF1	ILMN_1690939	-0.282	16.6238	Mean_corpuscular_volume
rs131794	ENSG00000130489	SCO2	ILMN_1701621	0.169	6.2559	Mean_corpuscular_volume
rs4895441	ENSG00000118513	MYB	ILMN_1711894	0.269	15.1963	Mean_corpuscular_volume
rs9859260	ENSG00000205814	LOC440993	ILMN_1765032	-0.186	7.4413	Mean_corpuscular_volume
rs9349205	ENSG00000124641	MED20	ILMN_1777526	-0.199	8.4507	Mean_corpuscular_volume
rs12718597	ENSG00000132436	FIGNL1	ILMN_1778152	0.242	12.3067	Mean_corpuscular_volume
rs4466998	ENSG00000197195	CHURC1	ILMN_1798177	0.273	15.5351	Mean_corpuscular_volume
rs131794	ENSG00000025708	ECGF1	ILMN_2109708	-0.376	29.8249	Mean_corpuscular_volume
rs12718597	ENSG00000132436	FIGNL1	ILMN_2389114	0.159	5.6151	Mean_corpuscular_volume
rs10914144	ENSG00000197959	DNM3	ILMN_1680928	-0.163	5.8837	Mean_platelet_volume
rs1558324	ENSG00000010278	CD9	ILMN_1695423	0.236	11.7443	Mean_platelet_volume
rs10914144	ENSG00000135845	PIGC	ILMN_1723632	-0.151	5.1346	Mean_platelet_volume
rs2138852	ENSG00000108262	GIT1	ILMN_1733155	0.162	5.7781	Mean_platelet_volume
rs17655730	ENSG00000177963	RIC8A	ILMN_1770733	-0.143	4.6095	Mean_platelet_volume
rs11602954	ENSG00000177963	RIC8A	ILMN_1770733	-0.182	7.1522	Mean_platelet_volume
rs7317038	ENSG00000139835	GRTP1	ILMN_2142353	0.233	11.4763	Mean_platelet_volume
rs910873	ENSG00000100983	GSS	ILMN_1683462	0.173	6.5452	Melanoma
rs7412746	ENSG00000143418	LASS2	ILMN_1726108	0.201	8.6333	Melanoma
rs7412746	ENSG00000163131	CTSS	ILMN_1743032	0.514	58.9171	Melanoma
rs258322	ENSG00000003249	DBNDD1	ILMN_1757631	0.193	8.0034	Melanoma
rs7412746	ENSG00000143387	CTSK	ILMN_1758895	0.169	6.2405	Melanoma
rs258322	ENSG00000141013	GAS8	ILMN_1783798	0.155	5.3487	Melanoma
rs258322	ENSG00000003249	DBNDD1	ILMN_2374352	0.171	6.3985	Melanoma
rs7412746	ENSG00000143418	LASS2	ILMN_2400500	0.188	7.6659	Melanoma
rs7617480	ENSG00000145020	AMT	ILMN_1665331	-0.198	8.3871	Menarche_(age_at_onset)
rs10899489	ENSG00000033327	GAB2	ILMN_1665964	0.231	11.2486	Menarche_(age_at_onset)
rs6575793	ENSG00000183092	BEGAIN	ILMN_1668924	-0.197	8.3452	Menarche_(age_at_onset)
rs7617480	ENSG00000178252	WDR6	ILMN_1669484	0.131	3.9921	Menarche_(age_at_onset)
rs7617480	ENSG00000178467	P4HTM	ILMN_1672122	-0.194	8.1009	Menarche_(age_at_onset)
rs7617480	ENSG00000185909	KLHDC8B	ILMN_1695246	0.374	29.466	Menarche_(age_at_onset)
rs3743266	ENSG00000182718	ANXA2	ILMN_1711899	0.156	5.447	Menarche_(age_at_onset)
rs7359257	ENSG00000137764	MAP2K5	ILMN_1718129	-0.277	16.0256	Menarche_(age_at_onset)
rs1398217	ENSG00000101638	ST8SIA5	ILMN_1735584	0.144	4.6934	Menarche_(age_at_onset)
rs6762477	ENSG00000004534	RBM6	ILMN_1738239	0.259	14.0232	Menarche_(age_at_onset)
rs7617480	ENSG00000145029	NICN1	ILMN_1807211	0.206	9.0435	Menarche_(age_at_onset)
rs7617480	ENSG00000178467	P4HTM	ILMN_2372136	-0.134	4.1345	Menarche_(age_at_onset)
rs900145	ENSG00000133794	ARNTL	ILMN_2405305	-0.167	6.117	Menarche_(age_at_onset)
rs365132	ENSG00000087206	UIMC1	ILMN_1691188	-0.211	9.4596	Menarche_and_menopause_(age_at_onset)
rs1172822	ENSG00000160469	BRSK1	ILMN_2185845	-0.411	36.0075	Menarche_and_menopause_(age_at_onset)
rs365132	ENSG00000087206	UIMC1	ILMN_1691188	-0.211	9.4596	Menopause_(age_at_onset)
rs4843747	ENSG00000172530	BANP	ILMN_1701216	-0.163	5.851	Menopause_(age_at_onset)
rs1046089	ENSG00000204472	AIF1	ILMN_1703538	-0.233	11.4371	Menopause_(age_at_onset)
rs1046089	ENSG00000204472	AIF1	ILMN_1792473	-0.385	31.3107	Menopause_(age_at_onset)
rs494620	ENSG00000204472	AIF1	ILMN_1792473	0.24	12.0806	Menopause_(age_at_onset)
rs494620	ENSG00000204525	HLA-C	ILMN_2150787	-0.222	10.4097	Menopause_(age_at_onset)
rs1172822	ENSG00000160469	BRSK1	ILMN_2185845	-0.411	36.0075	Menopause_(age_at_onset)
rs11668344	ENSG00000160469	BRSK1	ILMN_2185845	-0.392	32.5021	Menopause_(age_at_onset)
rs1535	ENSG00000149485	FADS1	ILMN_1670134	0.159	5.6096	Metabolic_syndrome
rs174546	ENSG00000149485	FADS1	ILMN_1670134	0.155	5.3736	Metabolic_syndrome
rs102275	ENSG00000149485	FADS1	ILMN_1670134	-0.16	5.655	Metabolic_syndrome
rs173539	ENSG00000087237	CETP	ILMN_1681882	0.181	7.0973	Metabolic_syndrome
rs3764261	ENSG00000087237	CETP	ILMN_1681882	-0.174	6.6198	Metabolic_syndrome
rs102275	ENSG00000134825	C11orf10	ILMN_1786759	0.305	19.4138	Metabolic_syndrome
rs1535	ENSG00000134825	C11orf10	ILMN_1786759	-0.298	18.537	Metabolic_syndrome
rs174546	ENSG00000134825	C11orf10	ILMN_1786759	-0.302	19.0643	Metabolic_syndrome
rs3764261	ENSG00000087237	CETP	ILMN_2098013	-0.181	7.0979	Metabolic_syndrome
rs173539	ENSG00000087237	CETP	ILMN_2098013	0.186	7.4557	Metabolic_syndrome
rs173539	ENSG00000087237	CETP	ILMN_1681882	0.181	7.0973	Metabolic_syndrome_(bivariate_traits)
rs3764261	ENSG00000087237	CETP	ILMN_1681882	-0.174	6.6198	Metabolic_syndrome_(bivariate_traits)
rs173539	ENSG00000087237	CETP	ILMN_2098013	0.186	7.4557	Metabolic_syndrome_(bivariate_traits)
rs3764261	ENSG00000087237	CETP	ILMN_2098013	-0.181	7.0979	Metabolic_syndrome_(bivariate_traits)
rs2403254	ENSG00000148965	SAA4	ILMN_1668055	-0.194	8.1234	Metabolic_traits
rs174547	ENSG00000149485	FADS1	ILMN_1670134	-0.155	5.3736	Metabolic_traits
rs272889	ENSG00000197375	SLC22A5	ILMN_1699357	0.139	4.4311	Metabolic_traits
rs10518693	ENSG00000128928	IVD	ILMN_1724207	-0.268	15.0456	Metabolic_traits
rs2657879	ENSG00000176422	SPRYD4	ILMN_1729868	-0.464	46.7975	Metabolic_traits
rs2650000	ENSG00000157895	C12orf43	ILMN_1737818	0.238	11.911	Metabolic_traits
rs2657879	ENSG00000076067	RBMS2	ILMN_1755411	-0.332	23.0972	Metabolic_traits
rs6499165	ENSG00000103066	PLA2G15	ILMN_1756910	0.173	6.524	Metabolic_traits
rs7200543	ENSG00000179889	LOC730455	ILMN_1763002	-0.194	8.1053	Metabolic_traits
rs2652822	ENSG00000138613	APH1B	ILMN_1767816	0.166	6.0774	Metabolic_traits
rs174547	ENSG00000134825	C11orf10	ILMN_1786759	0.302	19.0643	Metabolic_traits
rs6558295	ENSG00000179698	KIAA1875	ILMN_1789500	0.191	7.8754	Metabolic_traits
rs17277546	ENSG00000146833	TRIM4	ILMN_1792265	0.218	10.0892	Metabolic_traits
rs17277546	ENSG00000146833	TRIM4	ILMN_2323385	-0.192	7.9378	Metabolic_traits
rs272889	ENSG00000072682	P4HA2	ILMN_2381697	-0.266	14.7696	Metabolic_traits
rs11172113	ENSG00000166888	STAT6	ILMN_1763198	-0.278	16.2129	Migraine
rs11172113	ENSG00000166881	TMEM194	ILMN_2131336	0.145	4.7245	Migraine
rs1077667	ENSG00000125735	TNFSF14	ILMN_1655414	-0.182	7.1605	Multiple_sclerosis
rs9260489	ENSG00000204632	HLA-G	ILMN_1656670	0.225	10.7289	Multiple_sclerosis
rs2523393	ENSG00000204632	HLA-G	ILMN_1656670	-0.306	19.5096	Multiple_sclerosis
rs2303759	ENSG00000142538	PTH2	ILMN_1673553	-0.148	4.9478	Multiple_sclerosis
rs756699	ENSG00000081059	TCF7	ILMN_1676470	-0.161	5.7179	Multiple_sclerosis
rs2303759	ENSG00000074219	TEAD2	ILMN_1682781	-0.314	20.6495	Multiple_sclerosis
rs6604026	ENSG00000162676	GFI1	ILMN_1690420	0.189	7.7115	Multiple_sclerosis
rs140522	ENSG00000025708	ECGF1	ILMN_1690939	0.34	24.2115	Multiple_sclerosis
rs10201872	ENSG00000079263	SP140	ILMN_1703263	0.403	34.5509	Multiple_sclerosis
rs4285028	ENSG00000145088	EAF2	ILMN_1708798	0.303	19.1917	Multiple_sclerosis
rs4075958	ENSG00000169228	RAB24	ILMN_1714393	-0.158	5.5162	Multiple_sclerosis
rs281380	ENSG00000176909	FLJ36070	ILMN_1718770	-0.15	5.0581	Multiple_sclerosis
rs703842	ENSG00000123427	FAM119B	ILMN_1723846	-0.677	117.035	Multiple_sclerosis
rs10201872	ENSG00000135899	SP110	ILMN_1731418	0.291	17.673	Multiple_sclerosis
rs17824933	ENSG00000013725	CD6	ILMN_1746565	-0.143	4.6125	Multiple_sclerosis
rs874628	ENSG00000127226	MPV17L2	ILMN_1757134	-0.239	11.9843	Multiple_sclerosis
rs2523393	ENSG00000204642	HLA-F	ILMN_1762861	0.243	12.4492	Multiple_sclerosis
rs9260489	ENSG00000204642	HLA-F	ILMN_1762861	-0.194	8.1164	Multiple_sclerosis
rs12048904	ENSG00000117543	DPH5	ILMN_1770048	-0.147	4.8582	Multiple_sclerosis
rs9271366	ENSG00000204267	TAP2	ILMN_1777565	-0.165	6.0174	Multiple_sclerosis
rs3135338	ENSG00000204267	TAP2	ILMN_1777565	0.183	7.2682	Multiple_sclerosis
rs10201872	ENSG00000079263	SP140	ILMN_1778599	0.574	76.5935	Multiple_sclerosis
rs11154801	ENSG00000135541	AHI1	ILMN_1791006	-0.528	62.9453	Multiple_sclerosis
rs228614	ENSG00000145354	CISD2	ILMN_1796397	0.318	21.1656	Multiple_sclerosis
rs12048904	ENSG00000162694	EXTL2	ILMN_1797950	-0.19	7.8022	Multiple_sclerosis
rs2040406	ENSG00000204261	PSMB9	ILMN_1798233	-0.172	6.4373	Multiple_sclerosis
rs228614	ENSG00000109323	MANBA	ILMN_1800733	-0.428	39.3835	Multiple_sclerosis
rs8070463	ENSG00000198933	TBKBP1	ILMN_1808846	-0.28	16.385	Multiple_sclerosis
rs10201872	ENSG00000135899	SP110	ILMN_1813455	0.234	11.5134	Multiple_sclerosis
rs874628	ENSG00000096996	IL12RB1	ILMN_1815890	0.152	5.1452	Multiple_sclerosis
rs4285028	ENSG00000145103	ILDR1	ILMN_2043079	0.143	4.6226	Multiple_sclerosis
rs2283792	ENSG00000100034	PPM1F	ILMN_2059535	-0.149	4.9608	Multiple_sclerosis
rs703842	ENSG00000123297	TSFM	ILMN_2097954	0.173	6.5742	Multiple_sclerosis
rs140522	ENSG00000025708	ECGF1	ILMN_2109708	0.429	39.5293	Multiple_sclerosis
rs4285028	ENSG00000163406	SLC15A2	ILMN_2211739	0.145	4.7334	Multiple_sclerosis
rs10201872	ENSG00000079263	SP140	ILMN_2246882	0.428	39.3515	Multiple_sclerosis
rs4285028	ENSG00000173226	IQCB1	ILMN_2316104	0.314	20.5985	Multiple_sclerosis
rs756699	ENSG00000081059	TCF7	ILMN_2367141	-0.186	7.462	Multiple_sclerosis
rs2303759	ENSG00000104894	CD37	ILMN_2375825	-0.188	7.6214	Multiple_sclerosis
rs10201872	ENSG00000135899	SP110	ILMN_2415144	0.239	11.9796	Multiple_sclerosis
rs794185	ENSG00000150995	ITPR1	ILMN_1789505	-0.253	13.3942	Multiple_sclerosis--Brain_Glutamate_Levels
rs10974944	ENSG00000096968	JAK2	ILMN_1683178	-0.154	5.3103	Myeloproliferative_neoplasms
rs6725887	ENSG00000163596	ICA1L	ILMN_1766366	0.153	5.2553	Myocardial_infarction_(early_onset)
rs735396	ENSG00000157895	C12orf43	ILMN_1737818	0.339	24.0286	N-glycan_levels
rs7953249	ENSG00000157895	C12orf43	ILMN_1737818	-0.275	15.8048	N-glycan_levels
rs3129055	ENSG00000204632	HLA-G	ILMN_1656670	0.176	6.7171	Nasopharyngeal_carcinoma
rs2860580	ENSG00000204632	HLA-G	ILMN_1656670	-0.195	8.1348	Nasopharyngeal_carcinoma
rs2517713	ENSG00000204632	HLA-G	ILMN_1656670	-0.186	7.468	Nasopharyngeal_carcinoma
rs2860580	ENSG00000204642	HLA-F	ILMN_1762861	0.213	9.6282	Nasopharyngeal_carcinoma
rs2517713	ENSG00000204642	HLA-F	ILMN_1762861	0.174	6.5875	Nasopharyngeal_carcinoma
rs2894207	ENSG00000204525	HLA-C	ILMN_2150787	-0.155	5.3743	Nasopharyngeal_carcinoma
rs3129055	ENSG00000204681	GABBR1	ILMN_2395375	-0.2	8.5753	Nasopharyngeal_carcinoma
rs1023252	ENSG00000177000	MTHFR	ILMN_1734830	-0.459	45.6861	Natriuretic_peptide_levels
rs3099844	ENSG00000220444	HCG22	ILMN_1667229	-0.158	5.5397	Neonatal_lupus
rs3099844	ENSG00000204482	LST1	ILMN_1688373	0.172	6.4912	Neonatal_lupus
rs3099844	ENSG00000204482	LST1	ILMN_1718936	0.162	5.7715	Neonatal_lupus
rs3099844	ENSG00000204472	AIF1	ILMN_1792473	-0.161	5.7218	Neonatal_lupus
rs3099844	ENSG00000204525	HLA-C	ILMN_2150787	0.323	21.8298	Neonatal_lupus
rs3099844	ENSG00000204482	LST1	ILMN_2345353	0.167	6.1108	Neonatal_lupus
rs3115573	ENSG00000204482	LST1	ILMN_1718936	0.189	7.702	Nephropathy
rs9275596	ENSG00000204275	HLA-DQB2	ILMN_1741648	0.147	4.8793	Nephropathy
rs1883414	ENSG00000168383	HLA-DPB1	ILMN_1749070	0.323	21.8317	Nephropathy
rs9357155	ENSG00000204267	TAP2	ILMN_1777565	-0.154	5.3031	Nephropathy
rs2412971	ENSG00000184076	UCRC	ILMN_1781986	0.193	7.9876	Nephropathy
rs9357155	ENSG00000204261	PSMB9	ILMN_1798233	-0.161	5.7067	Nephropathy
rs3115573	ENSG00000204525	HLA-C	ILMN_2150787	0.174	6.6342	Nephropathy
rs2412971	ENSG00000184076	UCRC	ILMN_2366714	0.176	6.7577	Nephropathy
rs3768716	ENSG00000138376	BARD1	ILMN_2074258	-0.201	8.6361	Neuroblastoma
rs6435862	ENSG00000138376	BARD1	ILMN_2074258	-0.337	23.7688	Neuroblastoma_(high-risk)
rs4794822	ENSG00000172057	ORMDL3	ILMN_1662174	-0.221	10.3165	Neutrophil_count
rs4794822	ENSG00000073605	GSDMB	ILMN_1666206	-0.171	6.4292	Neutrophil_count
rs11968166	ENSG00000124641	MED20	ILMN_1777526	0.165	5.966	Neutrophil_count
rs2369304	ENSG00000100721	TCL1A	ILMN_1788841	-0.22	10.2504	Neutrophil_count
rs2369304	ENSG00000187621	TCL6	ILMN_2362809	0.155	5.384	Neutrophil_count
rs1265112	ENSG00000220444	HCG22	ILMN_1667229	-0.273	15.5867	Nevirapine-induced_rash
rs1265112	ENSG00000204482	LST1	ILMN_1688373	0.178	6.8889	Nevirapine-induced_rash
rs1265112	ENSG00000204482	LST1	ILMN_1718936	0.294	18.0674	Nevirapine-induced_rash
rs1265112	ENSG00000206344	HCG27	ILMN_1746436	0.227	10.8779	Nevirapine-induced_rash
rs1051730	ENSG00000136381	IREB2	ILMN_1726554	-0.21	9.4054	Nicotine_dependence
rs1051730	ENSG00000169684	CHRNA5	ILMN_1770044	0.155	5.3717	Nicotine_dependence
rs9268528	ENSG00000204482	LST1	ILMN_1718936	0.166	6.0765	Nodular_sclerosis_Hodgkin_lymphoma
rs204999	ENSG00000204482	LST1	ILMN_1718936	-0.194	8.0558	Nodular_sclerosis_Hodgkin_lymphoma
rs9268542	ENSG00000204482	LST1	ILMN_1718936	0.167	6.113	Nodular_sclerosis_Hodgkin_lymphoma
rs204999	ENSG00000168383	HLA-DPB1	ILMN_1749070	-0.177	6.8347	Nodular_sclerosis_Hodgkin_lymphoma
rs6903608	ENSG00000168383	HLA-DPB1	ILMN_1749070	-0.163	5.8469	Nodular_sclerosis_Hodgkin_lymphoma
rs204999	ENSG00000204472	AIF1	ILMN_1792473	0.16	5.6862	Nodular_sclerosis_Hodgkin_lymphoma
rs204999	ENSG00000204305	AGER	ILMN_2257015	-0.191	7.8192	Nodular_sclerosis_Hodgkin_lymphoma
rs4243849	ENSG00000131773	KHDRBS3	ILMN_1691747	0.167	6.1332	Non-alcoholic_fatty_liver_disease_histology_(other)
rs2131877	ENSG00000185112	FAM43A	ILMN_1706015	0.23	11.1558	Non-small_cell_lung_cancer
rs1209950	ENSG00000157557	ETS2	ILMN_1720158	0.212	9.5704	Non-small_cell_lung_cancer
rs716595	ENSG00000119950	MXI1	ILMN_1793915	-0.154	5.2724	Normalized_brain_volume
rs1805081	ENSG00000141458	NPC1	ILMN_1713505	0.168	6.2314	Obesity
rs1900004	ENSG00000122912	SLC25A16	ILMN_1806032	-0.317	21.0114	Optic_disc_parameters
rs7916697	ENSG00000122912	SLC25A16	ILMN_1806032	0.305	19.4701	Optic_disc_parameters
rs690037	ENSG00000154814	MGC15763	ILMN_1764770	-0.335	23.5087	Optic_disc_size_(cup)
rs3858145	ENSG00000122912	SLC25A16	ILMN_1806032	-0.309	19.9545	Optic_disc_size_(cup)
rs3858145	ENSG00000122912	SLC25A16	ILMN_1806032	-0.309	19.9545	Optic_disc_size_(disc)
rs12571093	ENSG00000122912	SLC25A16	ILMN_1806032	0.17	6.3203	Optic_disc_size_(disc)
rs9483788	ENSG00000118513	MYB	ILMN_1711894	-0.277	16.0638	Other_erythrocyte_phenotypes
rs9373124	ENSG00000118513	MYB	ILMN_1711894	-0.245	12.633	Other_erythrocyte_phenotypes
rs2084881	ENSG00000141293	SKAP1	ILMN_1751400	-0.267	14.9137	Ovarian_cancer
rs9303542	ENSG00000141293	SKAP1	ILMN_1751400	0.245	12.617	Ovarian_cancer
rs8170	ENSG00000130312	MRPL34	ILMN_1783681	-0.147	4.8733	Ovarian_cancer
rs9303542	ENSG00000173917	HOXB2	ILMN_1810274	0.245	12.6633	Ovarian_cancer
rs2084881	ENSG00000173917	HOXB2	ILMN_1810274	-0.314	20.6086	Ovarian_cancer
rs12295403	ENSG00000166796	LDHC	ILMN_2326324	-0.151	5.1249	Ovarian_reserve
rs7631605	ENSG00000093167	LRRFIP2	ILMN_1707156	-0.246	12.709	P-tau181p
rs7631605	ENSG00000093167	LRRFIP2	ILMN_1772329	-0.148	4.9274	P-tau181p
rs3018362	ENSG00000197563	PIGN	ILMN_1691112	0.18	7.0289	Paget's_disease
rs2458413	ENSG00000147647	DPYS	ILMN_1749324	0.164	5.9425	Paget's_disease
rs1561570	ENSG00000123240	OPTN	ILMN_2381899	0.194	8.1133	Paget's_disease
rs4927850	ENSG00000205814	LOC440993	ILMN_1765032	0.318	21.0993	Pancreatic_cancer
rs12615966	ENSG00000135972	MRPS9	ILMN_1813207	0.172	6.5014	Pancreatic_cancer
rs7299940	ENSG00000111450	STX2	ILMN_1747775	0.189	7.7052	Panic_disorder
rs2942168	ENSG00000159314	LOC201175	ILMN_1656361	-0.336	23.7209	Parkinson's_disease
rs11012	ENSG00000159314	LOC201175	ILMN_1656361	0.321	21.5027	Parkinson's_disease
rs8070723	ENSG00000159314	LOC201175	ILMN_1656361	0.333	23.2652	Parkinson's_disease
rs12185268	ENSG00000159314	LOC201175	ILMN_1656361	0.343	24.688	Parkinson's_disease
rs393152	ENSG00000159314	LOC201175	ILMN_1656361	0.328	22.4835	Parkinson's_disease
rs8070723	ENSG00000073969	NSF	ILMN_1680353	-0.358	27.0037	Parkinson's_disease
rs415430	ENSG00000073969	NSF	ILMN_1680353	0.335	23.4884	Parkinson's_disease
rs183211	ENSG00000073969	NSF	ILMN_1680353	0.305	19.403	Parkinson's_disease
rs393152	ENSG00000073969	NSF	ILMN_1680353	-0.354	26.3821	Parkinson's_disease
rs12185268	ENSG00000073969	NSF	ILMN_1680353	-0.345	25.0406	Parkinson's_disease
rs2942168	ENSG00000073969	NSF	ILMN_1680353	0.335	23.468	Parkinson's_disease
rs199533	ENSG00000073969	NSF	ILMN_1680353	0.349	25.5988	Parkinson's_disease
rs12185268	ENSG00000073969	NSF	ILMN_1680687	-0.208	9.1862	Parkinson's_disease
rs415430	ENSG00000073969	NSF	ILMN_1680687	0.21	9.3598	Parkinson's_disease
rs199533	ENSG00000073969	NSF	ILMN_1680687	0.213	9.6744	Parkinson's_disease
rs393152	ENSG00000073969	NSF	ILMN_1680687	-0.21	9.3609	Parkinson's_disease
rs8070723	ENSG00000073969	NSF	ILMN_1680687	-0.21	9.3884	Parkinson's_disease
rs183211	ENSG00000073969	NSF	ILMN_1680687	0.179	6.9631	Parkinson's_disease
rs2942168	ENSG00000073969	NSF	ILMN_1680687	0.194	8.0889	Parkinson's_disease
rs3129882	ENSG00000168383	HLA-DPB1	ILMN_1749070	0.166	6.0611	Parkinson's_disease
rs17115100	ENSG00000173915	USMG5	ILMN_1773313	-0.307	19.6878	Parkinson's_disease
rs17115100	ENSG00000138175	ARL3	ILMN_1780444	-0.163	5.8895	Parkinson's_disease
rs11248051	ENSG00000145214	DGKQ	ILMN_1793017	0.19	7.7922	Parkinson's_disease
rs11248060	ENSG00000145214	DGKQ	ILMN_1793017	0.233	11.4795	Parkinson's_disease
rs6599389	ENSG00000145214	DGKQ	ILMN_1793017	-0.186	7.4955	Parkinson's_disease
rs11868035	ENSG00000108591	DRG2	ILMN_1810531	0.163	5.8806	Parkinson's_disease
rs183211	ENSG00000073969	NSF	ILMN_2330845	0.294	18.0117	Parkinson's_disease
rs12185268	ENSG00000073969	NSF	ILMN_2330845	-0.327	22.3971	Parkinson's_disease
rs415430	ENSG00000073969	NSF	ILMN_2330845	0.334	23.3807	Parkinson's_disease
rs199533	ENSG00000073969	NSF	ILMN_2330845	0.344	24.8309	Parkinson's_disease
rs8070723	ENSG00000073969	NSF	ILMN_2330845	-0.334	23.3492	Parkinson's_disease
rs393152	ENSG00000073969	NSF	ILMN_2330845	-0.333	23.2809	Parkinson's_disease
rs2942168	ENSG00000073969	NSF	ILMN_2330845	0.312	20.3898	Parkinson's_disease
rs1564282	ENSG00000145214	DGKQ	ILMN_1793017	0.188	7.6275	Parkinson's_disease_(familial)
rs2576037	ENSG00000101638	ST8SIA5	ILMN_1735584	0.155	5.3544	Personality_dimensions
rs174550	ENSG00000149485	FADS1	ILMN_1670134	-0.157	5.475	Phospholipid_levels_(plasma)
rs1535	ENSG00000149485	FADS1	ILMN_1670134	0.159	5.6096	Phospholipid_levels_(plasma)
rs174538	ENSG00000149485	FADS1	ILMN_1670134	-0.145	4.7554	Phospholipid_levels_(plasma)
rs102275	ENSG00000149485	FADS1	ILMN_1670134	-0.16	5.655	Phospholipid_levels_(plasma)
rs174547	ENSG00000149485	FADS1	ILMN_1670134	-0.155	5.3736	Phospholipid_levels_(plasma)
rs174574	ENSG00000149485	FADS1	ILMN_1670134	-0.16	5.6744	Phospholipid_levels_(plasma)
rs174536	ENSG00000149485	FADS1	ILMN_1670134	0.151	5.1028	Phospholipid_levels_(plasma)
rs174535	ENSG00000149485	FADS1	ILMN_1670134	-0.15	5.0652	Phospholipid_levels_(plasma)
rs6844153	ENSG00000109689	STIM2	ILMN_1738449	0.225	10.6678	Phospholipid_levels_(plasma)
rs174448	ENSG00000134825	C11orf10	ILMN_1786759	-0.205	8.9447	Phospholipid_levels_(plasma)
rs174468	ENSG00000134825	C11orf10	ILMN_1786759	-0.161	5.7122	Phospholipid_levels_(plasma)
rs174535	ENSG00000134825	C11orf10	ILMN_1786759	0.301	18.9165	Phospholipid_levels_(plasma)
rs102275	ENSG00000134825	C11orf10	ILMN_1786759	0.305	19.4138	Phospholipid_levels_(plasma)
rs1535	ENSG00000134825	C11orf10	ILMN_1786759	-0.298	18.537	Phospholipid_levels_(plasma)
rs4246215	ENSG00000134825	C11orf10	ILMN_1786759	-0.274	15.6999	Phospholipid_levels_(plasma)
rs1109748	ENSG00000134825	C11orf10	ILMN_1786759	0.145	4.7324	Phospholipid_levels_(plasma)
rs174550	ENSG00000134825	C11orf10	ILMN_1786759	0.301	18.9117	Phospholipid_levels_(plasma)
rs174547	ENSG00000134825	C11orf10	ILMN_1786759	0.302	19.0643	Phospholipid_levels_(plasma)
rs174574	ENSG00000134825	C11orf10	ILMN_1786759	0.298	18.5583	Phospholipid_levels_(plasma)
rs174538	ENSG00000134825	C11orf10	ILMN_1786759	0.324	22.0094	Phospholipid_levels_(plasma)
rs174536	ENSG00000134825	C11orf10	ILMN_1786759	-0.303	19.1335	Phospholipid_levels_(plasma)
rs198426	ENSG00000124920	C11orf9	ILMN_1811437	0.146	4.8351	Phospholipid_levels_(plasma)
rs1671152	ENSG00000167634	NLRP7	ILMN_1652366	0.164	5.9225	Platelet_aggregation
rs4947339	ENSG00000204632	HLA-G	ILMN_1656670	-0.146	4.8025	Platelet_aggregation
rs1671152	ENSG00000022556	NLRP2	ILMN_1664878	0.341	24.426	Platelet_aggregation
rs399604	ENSG00000204252	HLA-DOA	ILMN_1659075	-0.326	22.2561	Platelet_counts
rs10914144	ENSG00000197959	DNM3	ILMN_1680928	-0.163	5.8837	Platelet_counts
rs7342306	ENSG00000010278	CD9	ILMN_1695423	0.247	12.8539	Platelet_counts
rs2070729	ENSG00000197375	SLC22A5	ILMN_1699357	0.183	7.2918	Platelet_counts
rs6995402	ENSG00000178685	PARP10	ILMN_1710844	-0.173	6.508	Platelet_counts
rs10914144	ENSG00000135845	PIGC	ILMN_1723632	-0.151	5.1346	Platelet_counts
rs559972	ENSG00000108262	GIT1	ILMN_1733155	-0.174	6.6114	Platelet_counts
rs6995402	ENSG00000185189	NRBP2	ILMN_1733248	0.153	5.2548	Platelet_counts
rs6995402	ENSG00000178209	PLEC1	ILMN_1744268	-0.342	24.4512	Platelet_counts
rs11789898	ENSG00000169925	BRD3	ILMN_1785635	0.193	7.9816	Platelet_counts
rs4246215	ENSG00000134825	C11orf10	ILMN_1786759	-0.274	15.6999	Platelet_counts
rs2070729	ENSG00000072682	P4HA2	ILMN_2381697	-0.257	13.8566	Platelet_counts
rs2731672	ENSG00000169228	RAB24	ILMN_1714393	-0.157	5.5031	Platelet_function_and_related_traits
rs3807989	ENSG00000105974	CAV1	ILMN_1687583	-0.286	17.0728	PR_interval
rs3807989	ENSG00000105971	CAV2	ILMN_1735220	0.179	6.9325	PR_interval
rs3807989	ENSG00000105974	CAV1	ILMN_2149226	-0.249	13.0179	PR_interval
rs9303277	ENSG00000172057	ORMDL3	ILMN_1662174	0.511	58.2512	Primary_biliary_cirrhosis
rs7208487	ENSG00000172057	ORMDL3	ILMN_1662174	0.173	6.5734	Primary_biliary_cirrhosis
rs907092	ENSG00000172057	ORMDL3	ILMN_1662174	-0.469	47.9435	Primary_biliary_cirrhosis
rs9303277	ENSG00000073605	GSDMB	ILMN_1666206	0.445	42.7383	Primary_biliary_cirrhosis
rs907092	ENSG00000073605	GSDMB	ILMN_1666206	-0.411	35.9572	Primary_biliary_cirrhosis
rs6441286	ENSG00000168811	IL12A	ILMN_1671353	-0.188	7.6607	Primary_biliary_cirrhosis
rs485499	ENSG00000168811	IL12A	ILMN_1671353	0.29	17.5797	Primary_biliary_cirrhosis
rs968451	ENSG00000100321	SYNGR1	ILMN_1721712	-0.581	78.7288	Primary_biliary_cirrhosis
rs968451	ENSG00000100321	SYNGR1	ILMN_1727805	-0.53	63.4107	Primary_biliary_cirrhosis
rs9357152	ENSG00000204275	HLA-DQB2	ILMN_1741648	0.161	5.7561	Primary_biliary_cirrhosis
rs9357152	ENSG00000168383	HLA-DPB1	ILMN_1749070	0.151	5.1236	Primary_biliary_cirrhosis
rs538147	ENSG00000168071	CCDC88B	ILMN_1772208	-0.303	19.1619	Primary_biliary_cirrhosis
rs968451	ENSG00000100311	PDGFB	ILMN_1775822	0.356	26.5758	Primary_biliary_cirrhosis
rs7774434	ENSG00000204267	TAP2	ILMN_1777565	-0.189	7.7194	Primary_biliary_cirrhosis
rs9303277	ENSG00000186075	ZPBP2	ILMN_1788040	-0.171	6.4166	Primary_biliary_cirrhosis
rs7665090	ENSG00000145354	CISD2	ILMN_1796397	0.252	13.3287	Primary_biliary_cirrhosis
rs7665090	ENSG00000109323	MANBA	ILMN_1800733	-0.389	32.0791	Primary_biliary_cirrhosis
rs968451	ENSG00000100321	SYNGR1	ILMN_1810875	-0.573	76.2161	Primary_biliary_cirrhosis
rs968451	ENSG00000100311	PDGFB	ILMN_2394305	0.184	7.3615	Primary_biliary_cirrhosis
rs3197999	ENSG00000004534	RBM6	ILMN_1738239	0.194	8.0935	Primary_sclerosing_cholangitis
rs3197999	ENSG00000182179	UBA7	ILMN_1794612	0.133	4.0579	Primary_sclerosing_cholangitis
rs9674544	ENSG00000159199	ATP5G1	ILMN_1712430	-0.192	7.9401	Primary_tooth_development_(number_of_teeth)
rs6504340	ENSG00000141293	SKAP1	ILMN_1751400	-0.161	5.7491	Primary_tooth_development_(number_of_teeth)
rs6504340	ENSG00000173917	HOXB2	ILMN_1810274	-0.389	32.0903	Primary_tooth_development_(number_of_teeth)
rs9674544	ENSG00000159199	ATP5G1	ILMN_1712430	-0.192	7.9401	Primary_tooth_development_(time_to_first_tooth_eruption)
rs730566	ENSG00000164048	ZNF589	ILMN_1654612	-0.152	5.1853	Prion_diseases
rs730566	ENSG00000145020	AMT	ILMN_1665331	-0.191	7.8628	Prion_diseases
rs730566	ENSG00000185909	KLHDC8B	ILMN_1695246	0.256	13.7092	Prion_diseases
rs730566	ENSG00000178467	P4HTM	ILMN_2372136	-0.158	5.5162	Prion_diseases
rs8070723	ENSG00000159314	LOC201175	ILMN_1656361	0.333	23.2652	Progressive_supranuclear_palsy
rs242557	ENSG00000159314	LOC201175	ILMN_1656361	0.143	4.6301	Progressive_supranuclear_palsy
rs242557	ENSG00000073969	NSF	ILMN_1680353	-0.398	33.5647	Progressive_supranuclear_palsy
rs8070723	ENSG00000073969	NSF	ILMN_1680353	-0.358	27.0037	Progressive_supranuclear_palsy
rs242557	ENSG00000073969	NSF	ILMN_1680687	-0.236	11.7744	Progressive_supranuclear_palsy
rs8070723	ENSG00000073969	NSF	ILMN_1680687	-0.21	9.3884	Progressive_supranuclear_palsy
rs12203592	ENSG00000137265	IRF4	ILMN_1754507	-0.152	5.1991	Progressive_supranuclear_palsy
rs242557	ENSG00000073969	NSF	ILMN_2330845	-0.351	25.8374	Progressive_supranuclear_palsy
rs8070723	ENSG00000073969	NSF	ILMN_2330845	-0.334	23.3492	Progressive_supranuclear_palsy
rs10501320	ENSG00000066336	SPI1	ILMN_1696463	0.189	7.7058	Proinsulin_levels
rs10501320	ENSG00000172247	LOC652377	ILMN_1808122	0.189	7.6855	Proinsulin_levels
rs10838687	ENSG00000172247	LOC652377	ILMN_1808122	0.137	4.2956	Proinsulin_levels
rs10838687	ENSG00000025434	NR1H3	ILMN_1814022	-0.142	4.5922	Proinsulin_levels
rs10187424	ENSG00000168883	USP39	ILMN_1659523	-0.154	5.2669	Prostate_cancer
rs13385191	ENSG00000118961	C2orf43	ILMN_1660275	0.581	78.7496	Prostate_cancer
rs130067	ENSG00000137312	FLOT1	ILMN_1661439	-0.15	5.0723	Prostate_cancer
rs130067	ENSG00000220444	HCG22	ILMN_1667229	0.19	7.7434	Prostate_cancer
rs130067	ENSG00000137331	IER3	ILMN_1682717	-0.154	5.2747	Prostate_cancer
rs7931342	ENSG00000110092	CCND1	ILMN_1688480	0.5	55.4276	Prostate_cancer
rs10896449	ENSG00000110092	CCND1	ILMN_1688480	-0.499	55.2352	Prostate_cancer
rs7130881	ENSG00000110092	CCND1	ILMN_1688480	-0.213	9.6798	Prostate_cancer
rs5759167	ENSG00000100266	PACSIN2	ILMN_1702396	0.214	9.7741	Prostate_cancer
rs6465657	ENSG00000006453	BAIAP2L1	ILMN_1703593	-0.302	19.0077	Prostate_cancer
rs10187424	ENSG00000115486	GGCX	ILMN_1758232	0.16	5.6815	Prostate_cancer
rs8102476	ENSG00000167642	SPINT2	ILMN_1800739	-0.314	20.6349	Prostate_cancer
rs10187424	ENSG00000168899	VAMP5	ILMN_1809467	-0.155	5.3442	Prostate_cancer
rs130067	ENSG00000204580	DDR1	ILMN_1812262	-0.229	11.1101	Prostate_cancer
rs10187424	ENSG00000118640	VAMP8	ILMN_2190084	-0.384	31.1797	Prostate_cancer
rs7931342	ENSG00000172927	MYEOV	ILMN_2198413	0.4	34.0363	Prostate_cancer
rs10896449	ENSG00000172927	MYEOV	ILMN_2198413	-0.404	34.7424	Prostate_cancer
rs7130881	ENSG00000172927	MYEOV	ILMN_2198413	-0.18	7.0306	Prostate_cancer
rs5759167	ENSG00000100300	TSPO	ILMN_2260991	-0.164	5.9324	Prostate_cancer
rs6120849	ENSG00000088298	EDEM2	ILMN_1711909	0.279	16.244	Protein_C_levels
rs6120849	ENSG00000131069	ACSS2	ILMN_1714197	0.15	5.0575	Protein_C_levels
rs867186	ENSG00000101000	PROCR	ILMN_1717262	-0.249	13.0584	Protein_C_levels
rs6120849	ENSG00000101000	PROCR	ILMN_1717262	-0.162	5.8323	Protein_C_levels
rs6120849	ENSG00000131067	GGTL3	ILMN_1786186	0.15	5.0419	Protein_C_levels
rs6120849	ENSG00000171222	SCAND1	ILMN_1795317	-0.144	4.7002	Protein_C_levels
rs6120849	ENSG00000131069	ACSS2	ILMN_2336595	0.147	4.8549	Protein_C_levels
rs867186	ENSG00000100991	TRPC4AP	ILMN_2402806	0.137	4.2785	Protein_C_levels
rs5751901	ENSG00000178026	C22orf36	ILMN_1737255	-0.232	11.3779	Protein_quantitative_trait_loci
rs6761	ENSG00000170175	CHRNB1	ILMN_1741131	0.201	8.6107	Protein_quantitative_trait_loci
rs6761276	ENSG00000125538	IL1B	ILMN_1775501	-0.16	5.6755	Protein_quantitative_trait_loci
rs17415853	ENSG00000023697	DERA	ILMN_1811551	-0.154	5.2878	Protein_quantitative_trait_loci
rs9461688	ENSG00000204580	DDR1	ILMN_1812262	0.167	6.1619	Protein_quantitative_trait_loci
rs9461688	ENSG00000204525	HLA-C	ILMN_2150787	0.236	11.7126	Protein_quantitative_trait_loci
rs7577642	ENSG00000118640	VAMP8	ILMN_2190084	0.166	6.046	Protein_quantitative_trait_loci
rs9461688	ENSG00000137310	TCF19	ILMN_2317618	0.173	6.533	Protein_quantitative_trait_loci
rs9303029	ENSG00000141562	NARF	ILMN_2334693	0.15	5.036	Protein_quantitative_trait_loci
rs9635963	ENSG00000154040	CABYR	ILMN_2412139	0.35	25.6675	Protein_quantitative_trait_loci
rs3134792	ENSG00000220444	HCG22	ILMN_1667229	-0.19	7.7453	Psoriasis
rs2395029	ENSG00000204310	AGPAT1	ILMN_1679520	-0.191	7.8733	Psoriasis
rs10782001	ENSG00000103496	STX4	ILMN_1680313	-0.225	10.753	Psoriasis
rs2235617	ENSG00000158480	SPATA2	ILMN_1681135	0.305	19.388	Psoriasis
rs495337	ENSG00000158480	SPATA2	ILMN_1681135	-0.294	18.0778	Psoriasis
rs3134792	ENSG00000204482	LST1	ILMN_1688373	0.193	7.9999	Psoriasis
rs1265181	ENSG00000204482	LST1	ILMN_1688373	0.179	6.9823	Psoriasis
rs2395029	ENSG00000204516	MICB	ILMN_1708006	-0.167	6.1023	Psoriasis
rs12191877	ENSG00000204482	LST1	ILMN_1718936	-0.19	7.7441	Psoriasis
rs1265181	ENSG00000204482	LST1	ILMN_1718936	0.284	16.9149	Psoriasis
rs2395029	ENSG00000204482	LST1	ILMN_1718936	0.231	11.2276	Psoriasis
rs10484554	ENSG00000204482	LST1	ILMN_1718936	-0.19	7.7782	Psoriasis
rs2066808	ENSG00000176422	SPRYD4	ILMN_1729868	-0.208	9.1865	Psoriasis
rs2201841	ENSG00000162594	IL23R	ILMN_1734937	-0.174	6.576	Psoriasis
rs27524	ENSG00000164308	ERAP2	ILMN_1743145	-0.304	19.3629	Psoriasis
rs12720356	ENSG00000167807	FDX1L	ILMN_1744628	0.168	6.2229	Psoriasis
rs1265181	ENSG00000206344	HCG27	ILMN_1746436	0.176	6.7223	Psoriasis
rs12580100	ENSG00000076067	RBMS2	ILMN_1755411	-0.164	5.934	Psoriasis
rs2066808	ENSG00000076067	RBMS2	ILMN_1755411	-0.169	6.2918	Psoriasis
rs1008953	ENSG00000198641	SYS1	ILMN_1756590	0.329	22.7134	Psoriasis
rs3134792	ENSG00000204472	AIF1	ILMN_1792473	-0.151	5.0965	Psoriasis
rs10782001	ENSG00000103510	MYST1	ILMN_1804679	-0.191	7.8382	Psoriasis
rs2066808	ENSG00000144785	TMEM4	ILMN_2123402	-0.174	6.6291	Psoriasis
rs3134792	ENSG00000204525	HLA-C	ILMN_2150787	0.305	19.4327	Psoriasis
rs1265181	ENSG00000204525	HLA-C	ILMN_2150787	0.173	6.5601	Psoriasis
rs12191877	ENSG00000204525	HLA-C	ILMN_2150787	0.168	6.1844	Psoriasis
rs10484554	ENSG00000204525	HLA-C	ILMN_2150787	0.166	6.0892	Psoriasis
rs3134792	ENSG00000204482	LST1	ILMN_2345353	0.192	7.9003	Psoriasis
rs13191343	ENSG00000204482	LST1	ILMN_1718936	-0.218	10.0531	Psoriatic_arthritis
rs13191343	ENSG00000204472	AIF1	ILMN_1792473	-0.151	5.1173	Psoriatic_arthritis
rs13191343	ENSG00000204525	HLA-C	ILMN_2150787	0.163	5.8443	Psoriatic_arthritis
rs2857595	ENSG00000204482	LST1	ILMN_1688373	0.155	5.3558	Pulmonary_function
rs2855812	ENSG00000204482	LST1	ILMN_1688373	-0.175	6.692	Pulmonary_function
rs2857595	ENSG00000204472	AIF1	ILMN_1703538	-0.155	5.3516	Pulmonary_function
rs2277027	ENSG00000135074	ADAM19	ILMN_1713751	0.41	35.8481	Pulmonary_function
rs2855812	ENSG00000204482	LST1	ILMN_1718936	-0.183	7.2853	Pulmonary_function
rs2070600	ENSG00000204482	LST1	ILMN_1718936	0.187	7.5168	Pulmonary_function
rs11727189	ENSG00000138785	INTS12	ILMN_1725169	0.279	16.2405	Pulmonary_function
rs10516526	ENSG00000138785	INTS12	ILMN_1725169	0.296	18.3282	Pulmonary_function
rs12914385	ENSG00000136381	IREB2	ILMN_1726554	0.2	8.582	Pulmonary_function
rs2036527	ENSG00000136381	IREB2	ILMN_1726554	-0.164	5.9402	Pulmonary_function
rs11172113	ENSG00000166888	STAT6	ILMN_1763198	-0.278	16.2129	Pulmonary_function
rs2036527	ENSG00000169684	CHRNA5	ILMN_1770044	0.176	6.7833	Pulmonary_function
rs2857595	ENSG00000204472	AIF1	ILMN_1792473	-0.191	7.8789	Pulmonary_function
rs2070600	ENSG00000204261	PSMB9	ILMN_1798233	-0.169	6.2366	Pulmonary_function
rs11172113	ENSG00000166881	TMEM194	ILMN_2131336	0.145	4.7245	Pulmonary_function
rs2855812	ENSG00000204525	HLA-C	ILMN_2150787	-0.191	7.8475	Pulmonary_function
rs2857595	ENSG00000204525	HLA-C	ILMN_2150787	0.22	10.2469	Pulmonary_function
rs2855812	ENSG00000204482	LST1	ILMN_2345353	-0.214	9.7624	Pulmonary_function
rs2857595	ENSG00000204482	LST1	ILMN_2345353	0.168	6.1959	Pulmonary_function
rs2074518	ENSG00000005156	LIG3	ILMN_1660582	0.303	19.1588	QT_interval
rs10919071	ENSG00000143153	ATP1B1	ILMN_2407824	0.166	6.0366	QT_interval
rs755109	ENSG00000136932	C9orf156	ILMN_1700028	-0.335	23.5484	Quantitative_traits
rs1039302	ENSG00000157895	C12orf43	ILMN_1737818	0.192	7.9204	Quantitative_traits
rs16889440	ENSG00000124532	MRS2	ILMN_1778677	-0.154	5.2791	Radiation_response
rs1670533	ENSG00000178222	RNF212	ILMN_1787259	-0.144	4.7041	Recombination_rate_(females)
rs3796619	ENSG00000130997	POLN	ILMN_1725166	0.143	4.6578	Recombination_rate_(males)
rs7775698	ENSG00000118513	MYB	ILMN_1711894	0.252	13.3415	Red_blood_cell_traits
rs6569992	ENSG00000118513	MYB	ILMN_1711894	-0.253	13.4415	Red_blood_cell_traits
rs9494145	ENSG00000118513	MYB	ILMN_1711894	-0.277	16.0237	Red_blood_cell_traits
rs1015362	ENSG00000100983	GSS	ILMN_1683462	0.138	4.3489	Red_vs._non-red_hair_color
rs1015362	ENSG00000125977	EIF2S2	ILMN_1798014	0.182	7.1938	Red_vs._non-red_hair_color
rs4911414	ENSG00000125977	EIF2S2	ILMN_1798014	0.216	9.9372	Red_vs._non-red_hair_color
rs2467853	ENSG00000171763	SPATA5L1	ILMN_1729179	0.256	13.7878	Renal_function_and_chronic_kidney_disease
rs2742417	ENSG00000011376	LARS2	ILMN_1700168	0.144	4.7007	Response_to_antidepressant_treatment
rs1494373	ENSG00000162817	C1orf115	ILMN_1674817	0.257	13.8052	Response_to_antipsychotic_therapy_(extrapyramidal_side_effects)
rs2251301	ENSG00000154319	C8orf13	ILMN_1687213	0.174	6.5778	Response_to_antipsychotic_therapy_(extrapyramidal_side_effects)
rs12526186	ENSG00000137331	IER3	ILMN_1682717	-0.159	5.6294	Response_to_antipsychotic_treatment
rs10789491	ENSG00000123472	ATPAF1	ILMN_1790603	-0.156	5.3984	Response_to_hepatitis_C_treatment
rs10789491	ENSG00000123472	ATPAF1	ILMN_2395055	0.248	12.9508	Response_to_hepatitis_C_treatment
rs11697186	ENSG00000125877	ITPA	ILMN_2407482	-0.256	13.794	Response_to_hepatitis_C_treatment
rs6139030	ENSG00000125877	ITPA	ILMN_2407482	0.252	13.2867	Response_to_hepatitis_C_treatment
rs1535	ENSG00000149485	FADS1	ILMN_1670134	0.159	5.6096	Response_to_statin_therapy
rs174583	ENSG00000149485	FADS1	ILMN_1670134	0.149	4.9686	Response_to_statin_therapy
rs174583	ENSG00000134825	C11orf10	ILMN_1786759	-0.283	16.7103	Response_to_statin_therapy
rs1535	ENSG00000134825	C11orf10	ILMN_1786759	-0.298	18.537	Response_to_statin_therapy
rs174547	ENSG00000149485	FADS1	ILMN_1670134	-0.155	5.3736	Resting_heart_rate
rs174547	ENSG00000134825	C11orf10	ILMN_1786759	0.302	19.0643	Resting_heart_rate
rs7824557	ENSG00000136573	BLK	ILMN_1668277	0.211	9.4794	Retinal_vascular_caliber
rs7824557	ENSG00000154319	C8orf13	ILMN_1687213	-0.403	34.4853	Retinal_vascular_caliber
rs7824557	ENSG00000171044	XKR6	ILMN_1724762	0.206	9.0153	Retinal_vascular_caliber
rs1610677	ENSG00000204632	HLA-G	ILMN_1656670	-0.208	9.1957	Rheumatoid_arthritis
rs2872507	ENSG00000172057	ORMDL3	ILMN_1662174	-0.476	49.6586	Rheumatoid_arthritis
rs2872507	ENSG00000073605	GSDMB	ILMN_1666206	-0.418	37.2613	Rheumatoid_arthritis
rs1600249	ENSG00000136573	BLK	ILMN_1668277	0.368	28.4611	Rheumatoid_arthritis
rs2736340	ENSG00000136573	BLK	ILMN_1668277	0.514	59.1302	Rheumatoid_arthritis
rs1610677	ENSG00000204600	FLJ45422	ILMN_1675282	-0.19	7.8075	Rheumatoid_arthritis
rs743777	ENSG00000100385	IL2RB	ILMN_1684349	-0.261	14.2486	Rheumatoid_arthritis
rs1600249	ENSG00000154319	C8orf13	ILMN_1687213	-0.607	87.8935	Rheumatoid_arthritis
rs2736340	ENSG00000154319	C8orf13	ILMN_1687213	-0.793	188.345	Rheumatoid_arthritis
rs3890745	ENSG00000157873	TNFRSF14	ILMN_1697409	0.18	7.0178	Rheumatoid_arthritis
rs805297	ENSG00000204472	AIF1	ILMN_1703538	0.159	5.6378	Rheumatoid_arthritis
rs6910071	ENSG00000204482	LST1	ILMN_1718936	0.177	6.842	Rheumatoid_arthritis
rs1678542	ENSG00000123427	FAM119B	ILMN_1723846	-0.3	18.7627	Rheumatoid_arthritis
rs10865035	ENSG00000115526	CHST10	ILMN_1736828	-0.179	6.9411	Rheumatoid_arthritis
rs7765379	ENSG00000204275	HLA-DQB2	ILMN_1741648	-0.16	5.6726	Rheumatoid_arthritis
rs3761847	ENSG00000106804	C5	ILMN_1746819	0.172	6.4919	Rheumatoid_arthritis
rs881375	ENSG00000106804	C5	ILMN_1746819	0.212	9.6008	Rheumatoid_arthritis
rs13192471	ENSG00000204267	TAP2	ILMN_1759250	0.257	13.8315	Rheumatoid_arthritis
rs7765379	ENSG00000204267	TAP2	ILMN_1777565	0.168	6.1924	Rheumatoid_arthritis
rs13192471	ENSG00000204267	TAP2	ILMN_1777565	-0.223	10.5042	Rheumatoid_arthritis
rs2062583	ENSG00000163947	ARHGEF3	ILMN_1781010	0.155	5.3653	Rheumatoid_arthritis
rs805297	ENSG00000204472	AIF1	ILMN_1792473	0.383	30.982	Rheumatoid_arthritis
rs7765379	ENSG00000204261	PSMB9	ILMN_1798233	0.153	5.2252	Rheumatoid_arthritis
rs9272219	ENSG00000204261	PSMB9	ILMN_1798233	-0.153	5.2375	Rheumatoid_arthritis
rs615672	ENSG00000204261	PSMB9	ILMN_1798233	0.179	6.9721	Rheumatoid_arthritis
rs2240335	ENSG00000159339	PADI4	ILMN_1807529	-0.19	7.7971	Rheumatoid_arthritis
rs12131057	ENSG00000185668	POU3F1	ILMN_2086981	-0.159	5.6365	Rheumatoid_arthritis
rs1063635	ENSG00000204525	HLA-C	ILMN_2150787	-0.157	5.4639	Rheumatoid_arthritis
rs1610677	ENSG00000206503	HLA-A	ILMN_2203950	-0.157	5.4765	Rheumatoid_arthritis
rs26232	ENSG00000145730	PAM	ILMN_2313901	0.337	23.7232	Rheumatoid_arthritis
rs11203203	ENSG00000160185	UBASH3A	ILMN_2338348	0.38	30.5209	Rheumatoid_arthritis
rs3117035	ENSG00000168384	HLA-DPA1	ILMN_1772218	-0.152	5.1865	RR_interval_(heart_rate)
rs3117035	ENSG00000168379	HLA-DPB2	ILMN_2205405	0.577	77.5088	RR_interval_(heart_rate)
rs3743200	ENSG00000103811	CTSH	ILMN_2390853	-0.181	7.0982	RR_interval_(heart_rate)
rs4356203	ENSG00000188211	DKFZp686O24166	ILMN_1669972	-0.202	8.6992	Schizophrenia
rs2021722	ENSG00000204600	FLJ45422	ILMN_1675282	0.262	14.3624	Schizophrenia
rs4624519	ENSG00000093167	LRRFIP2	ILMN_1707156	-0.153	5.2223	Schizophrenia
rs2239547	ENSG00000168268	NT5DC2	ILMN_1708743	-0.167	6.1519	Schizophrenia
rs1869901	ENSG00000137841	PLCB2	ILMN_1724066	0.306	19.5663	Schizophrenia
rs2021722	ENSG00000137411	VARS2	ILMN_1737585	0.202	8.7656	Schizophrenia
rs7914558	ENSG00000166275	C10orf32	ILMN_1772706	-0.193	7.9817	Schizophrenia
rs11191580	ENSG00000173915	USMG5	ILMN_1773313	0.328	22.4709	Schizophrenia
rs11191580	ENSG00000138175	ARL3	ILMN_1780444	0.155	5.3273	Schizophrenia
rs9272219	ENSG00000204261	PSMB9	ILMN_1798233	-0.153	5.2375	Schizophrenia
rs7544736	ENSG00000117569	PTBP2	ILMN_2142979	-0.149	4.9693	Schizophrenia
rs3131296	ENSG00000204525	HLA-C	ILMN_2150787	-0.255	13.6255	Schizophrenia
rs16887244	ENSG00000175324	LSM1	ILMN_2218450	0.299	18.7388	Schizophrenia
rs10489202	ENSG00000143155	TIPRL	ILMN_2249282	-0.166	6.0652	Schizophrenia
rs3758354	ENSG00000135046	ANXA1	ILMN_2184184	-0.315	20.7099	Schizophrenia,_bipolar_disorder_and_depression_(combined)
rs1079596	ENSG00000149292	TTC12	ILMN_2183784	-0.203	8.8091	Select_biomarker_traits
rs838705	ENSG00000077044	DGKD	ILMN_1735301	0.264	14.5886	Serum_calcium
rs7181230	ENSG00000104081	BMF	ILMN_1695354	0.154	5.2836	Serum_dehydroepiandrosterone_sulphate_levels
rs17277546	ENSG00000146833	TRIM4	ILMN_1792265	0.218	10.0892	Serum_dehydroepiandrosterone_sulphate_levels
rs17277546	ENSG00000146833	TRIM4	ILMN_2323385	-0.192	7.9378	Serum_dehydroepiandrosterone_sulphate_levels
rs2571391	ENSG00000204632	HLA-G	ILMN_1656670	-0.289	17.5071	Serum_IgE_levels
rs2571391	ENSG00000204600	FLJ45422	ILMN_1675282	-0.203	8.782	Serum_IgE_levels
rs2858331	ENSG00000204267	TAP2	ILMN_1759250	-0.27	15.2456	Serum_IgE_levels
rs1059513	ENSG00000166888	STAT6	ILMN_1763198	-0.218	10.0402	Serum_IgE_levels
rs2523809	ENSG00000206503	HLA-A	ILMN_2203950	0.313	20.5057	Serum_IgE_levels
rs2571391	ENSG00000206503	HLA-A	ILMN_2203950	-0.379	30.3079	Serum_IgE_levels
rs4072037	ENSG00000185499	MUC1	ILMN_1756992	-0.187	7.5472	Serum_magnesium_levels
rs4072037	ENSG00000185499	MUC1	ILMN_2371911	-0.194	8.117	Serum_magnesium_levels
rs174547	ENSG00000149485	FADS1	ILMN_1670134	-0.155	5.3736	Serum_metabolites
rs2280401	ENSG00000104872	PIH1D1	ILMN_1675131	-0.148	4.9462	Serum_metabolites
rs2545801	ENSG00000169228	RAB24	ILMN_1714393	-0.154	5.2695	Serum_metabolites
rs2638315	ENSG00000176422	SPRYD4	ILMN_1729868	0.477	49.8385	Serum_metabolites
rs2638315	ENSG00000076067	RBMS2	ILMN_1755411	0.341	24.4378	Serum_metabolites
rs174547	ENSG00000134825	C11orf10	ILMN_1786759	0.302	19.0643	Serum_metabolites
rs174548	ENSG00000134825	C11orf10	ILMN_1786759	-0.283	16.7703	Serum_metabolites
rs2970818	ENSG00000047621	C12orf4	ILMN_1751898	-0.162	5.8007	Serum_phosphorus_levels
rs947583	ENSG00000135541	AHI1	ILMN_1791006	-0.308	19.7728	Serum_phosphorus_levels
rs1165205	ENSG00000196226	HIST1H2BB	ILMN_1750180	-0.158	5.521	Serum_urate
rs1165196	ENSG00000196226	HIST1H2BB	ILMN_1750180	-0.156	5.4411	Serum_urate
rs589691	ENSG00000168066	SF1	ILMN_1776077	0.341	24.37	Serum_urate
rs606458	ENSG00000168066	SF1	ILMN_1776077	0.339	24.0386	Serum_urate
rs1183201	ENSG00000196226	HIST1H2BB	ILMN_1750180	0.156	5.4399	Serum_uric_acid
rs505802	ENSG00000168066	SF1	ILMN_1776077	0.153	5.2206	Serum_uric_acid
rs1015362	ENSG00000100983	GSS	ILMN_1683462	0.138	4.3489	Skin_sensitivity_to_sun
rs4911414	ENSG00000125977	EIF2S2	ILMN_1798014	0.216	9.9372	Skin_sensitivity_to_sun
rs1015362	ENSG00000125977	EIF2S2	ILMN_1798014	0.182	7.1938	Skin_sensitivity_to_sun
rs1051730	ENSG00000136381	IREB2	ILMN_1726554	-0.21	9.4054	Smoking_behavior
rs1051730	ENSG00000169684	CHRNA5	ILMN_1770044	0.155	5.3717	Smoking_behavior
rs3093030	ENSG00000105371	ICAM4	ILMN_1681296	-0.152	5.1515	Soluble_levels_of_adhesion_molecules
rs1000778	ENSG00000134825	C11orf10	ILMN_1786759	0.211	9.4651	Sphingolipid_levels
rs3815087	ENSG00000220444	HCG22	ILMN_1667229	-0.177	6.8292	Stevens-Johnson_syndrome_and_toxic_epidermal_necrolysis_(SJS-TEN)
rs3130501	ENSG00000220444	HCG22	ILMN_1667229	0.46	45.9613	Stevens-Johnson_syndrome_and_toxic_epidermal_necrolysis_(SJS-TEN)
rs2844665	ENSG00000220444	HCG22	ILMN_1667229	-0.754	159.886	Stevens-Johnson_syndrome_and_toxic_epidermal_necrolysis_(SJS-TEN)
rs2734583	ENSG00000220444	HCG22	ILMN_1667229	0.162	5.7795	Stevens-Johnson_syndrome_and_toxic_epidermal_necrolysis_(SJS-TEN)
rs2844665	ENSG00000137331	IER3	ILMN_1682717	0.153	5.2301	Stevens-Johnson_syndrome_and_toxic_epidermal_necrolysis_(SJS-TEN)
rs2734583	ENSG00000204482	LST1	ILMN_1688373	-0.169	6.2698	Stevens-Johnson_syndrome_and_toxic_epidermal_necrolysis_(SJS-TEN)
rs2844665	ENSG00000204482	LST1	ILMN_1688373	0.172	6.4587	Stevens-Johnson_syndrome_and_toxic_epidermal_necrolysis_(SJS-TEN)
rs2734583	ENSG00000204482	LST1	ILMN_1718936	-0.156	5.439	Stevens-Johnson_syndrome_and_toxic_epidermal_necrolysis_(SJS-TEN)
rs9469003	ENSG00000204482	LST1	ILMN_1718936	0.202	8.6865	Stevens-Johnson_syndrome_and_toxic_epidermal_necrolysis_(SJS-TEN)
rs2844665	ENSG00000137411	VARS2	ILMN_1737585	0.181	7.0791	Stevens-Johnson_syndrome_and_toxic_epidermal_necrolysis_(SJS-TEN)
rs3130501	ENSG00000206344	HCG27	ILMN_1746436	-0.323	21.7601	Stevens-Johnson_syndrome_and_toxic_epidermal_necrolysis_(SJS-TEN)
rs2844665	ENSG00000206344	HCG27	ILMN_1746436	0.315	20.7502	Stevens-Johnson_syndrome_and_toxic_epidermal_necrolysis_(SJS-TEN)
rs2734583	ENSG00000204472	AIF1	ILMN_1792473	0.169	6.2928	Stevens-Johnson_syndrome_and_toxic_epidermal_necrolysis_(SJS-TEN)
rs2734583	ENSG00000204525	HLA-C	ILMN_2150787	-0.321	21.5366	Stevens-Johnson_syndrome_and_toxic_epidermal_necrolysis_(SJS-TEN)
rs2734583	ENSG00000204482	LST1	ILMN_2345353	-0.16	5.6626	Stevens-Johnson_syndrome_and_toxic_epidermal_necrolysis_(SJS-TEN)
rs2844665	ENSG00000204482	LST1	ILMN_2345353	0.196	8.2366	Stevens-Johnson_syndrome_and_toxic_epidermal_necrolysis_(SJS-TEN)
rs8028182	ENSG00000169371	SNUPN	ILMN_1733932	-0.233	11.4443	Sudden_cardiac_arrest
rs13022357	ENSG00000196151	WDSUB1	ILMN_1735275	0.179	6.9901	Sudden_cardiac_arrest
rs950776	ENSG00000169684	CHRNA5	ILMN_1770044	-0.21	9.3882	Sudden_cardiac_arrest
rs13438327	ENSG00000070669	ASNS	ILMN_1796417	0.144	4.6804	Sudden_cardiac_arrest
rs10829156	ENSG00000165997	ARL5B	ILMN_2120022	-0.177	6.848	Sudden_cardiac_arrest
rs8028182	ENSG00000169371	SNUPN	ILMN_2364535	-0.198	8.4307	Sudden_cardiac_arrest
rs10516487	ENSG00000153064	BANK1	ILMN_1661646	-0.153	5.2028	Systemic_lupus_erythematosus
rs7812879	ENSG00000136573	BLK	ILMN_1668277	-0.18	7.0149	Systemic_lupus_erythematosus
rs2618476	ENSG00000136573	BLK	ILMN_1668277	-0.459	45.7211	Systemic_lupus_erythematosus
rs2736340	ENSG00000136573	BLK	ILMN_1668277	0.514	59.1302	Systemic_lupus_erythematosus
rs4728142	ENSG00000128604	IRF5	ILMN_1670576	-0.57	75.383	Systemic_lupus_erythematosus
rs4728142	ENSG00000064419	TNPO3	ILMN_1683811	-0.343	24.6101	Systemic_lupus_erythematosus
rs11150610	ENSG00000169896	ITGAM	ILMN_1685009	-0.224	10.5764	Systemic_lupus_erythematosus
rs2736340	ENSG00000154319	C8orf13	ILMN_1687213	-0.793	188.345	Systemic_lupus_erythematosus
rs7812879	ENSG00000154319	C8orf13	ILMN_1687213	0.165	6.0244	Systemic_lupus_erythematosus
rs2618476	ENSG00000154319	C8orf13	ILMN_1687213	0.728	143.425	Systemic_lupus_erythematosus
rs3131379	ENSG00000204482	LST1	ILMN_1688373	0.166	6.0853	Systemic_lupus_erythematosus
rs4963128	ENSG00000177042	TMEM80	ILMN_1689868	-0.224	10.5795	Systemic_lupus_erythematosus
rs3130320	ENSG00000204482	LST1	ILMN_1718936	-0.184	7.2951	Systemic_lupus_erythematosus
rs3131379	ENSG00000204482	LST1	ILMN_1718936	0.158	5.555	Systemic_lupus_erythematosus
rs2301271	ENSG00000204275	HLA-DQB2	ILMN_1741648	0.342	24.5109	Systemic_lupus_erythematosus
rs2647012	ENSG00000204275	HLA-DQB2	ILMN_1741648	-0.161	5.7254	Systemic_lupus_erythematosus
rs2647012	ENSG00000204267	TAP2	ILMN_1759250	0.151	5.1224	Systemic_lupus_erythematosus
rs2301271	ENSG00000204267	TAP2	ILMN_1759250	-0.156	5.4063	Systemic_lupus_erythematosus
rs1150754	ENSG00000204472	AIF1	ILMN_1792473	0.171	6.4163	Systemic_lupus_erythematosus
rs3131379	ENSG00000204472	AIF1	ILMN_1792473	-0.174	6.5978	Systemic_lupus_erythematosus
rs3130320	ENSG00000204525	HLA-C	ILMN_2150787	-0.287	17.2189	Systemic_lupus_erythematosus
rs1150754	ENSG00000204525	HLA-C	ILMN_2150787	-0.264	14.591	Systemic_lupus_erythematosus
rs3131379	ENSG00000204525	HLA-C	ILMN_2150787	0.308	19.8115	Systemic_lupus_erythematosus
rs4728142	ENSG00000128604	IRF5	ILMN_2312606	-0.572	76.0222	Systemic_lupus_erythematosus
rs1150754	ENSG00000204482	LST1	ILMN_2345353	-0.172	6.4934	Systemic_lupus_erythematosus
rs3131379	ENSG00000204482	LST1	ILMN_2345353	0.165	5.9745	Systemic_lupus_erythematosus
rs3130573	ENSG00000220444	HCG22	ILMN_1667229	0.175	6.6734	Systemic_sclerosis
rs3130573	ENSG00000204482	LST1	ILMN_1688373	-0.182	7.1866	Systemic_sclerosis
rs3130573	ENSG00000204482	LST1	ILMN_1718936	-0.263	14.4409	Systemic_sclerosis
rs3130573	ENSG00000206344	HCG27	ILMN_1746436	-0.209	9.2811	Systemic_sclerosis
rs3129882	ENSG00000168383	HLA-DPB1	ILMN_1749070	0.166	6.0611	Systemic_sclerosis
rs987870	ENSG00000168383	HLA-DPB1	ILMN_1749070	-0.516	59.4518	Systemic_sclerosis
rs987870	ENSG00000168384	HLA-DPA1	ILMN_1772218	0.261	14.2736	Systemic_sclerosis
rs3129763	ENSG00000204267	TAP2	ILMN_1777565	0.159	5.6211	Systemic_sclerosis
rs9275390	ENSG00000204267	TAP2	ILMN_1777565	-0.287	17.2118	Systemic_sclerosis
rs443198	ENSG00000204267	TAP2	ILMN_1777565	-0.216	9.9154	Systemic_sclerosis
rs12540874	ENSG00000132436	FIGNL1	ILMN_1778152	-0.275	15.782	Systemic_sclerosis
rs3129763	ENSG00000204261	PSMB9	ILMN_1798233	0.155	5.3244	Systemic_sclerosis
rs3130573	ENSG00000204482	LST1	ILMN_2345353	-0.161	5.7572	Systemic_sclerosis
rs12540874	ENSG00000132436	FIGNL1	ILMN_2389114	-0.246	12.7648	Systemic_sclerosis
rs17608766	ENSG00000108433	GOSR2	ILMN_1656293	0.23	11.2151	Systolic_blood_pressure
rs1378942	ENSG00000140474	ULK3	ILMN_1679495	-0.212	9.5883	Systolic_blood_pressure
rs2521501	ENSG00000182511	FES	ILMN_1693650	0.416	36.9973	Systolic_blood_pressure
rs381815	ENSG00000166689	PLEKHA7	ILMN_1702899	0.149	4.9718	Systolic_blood_pressure
rs805303	ENSG00000204472	AIF1	ILMN_1703538	-0.228	10.9605	Systolic_blood_pressure
rs17367504	ENSG00000177000	MTHFR	ILMN_1734830	-0.341	24.4006	Systolic_blood_pressure
rs1378942	ENSG00000103653	CSK	ILMN_1754121	-0.161	5.7433	Systolic_blood_pressure
rs1378942	ENSG00000178802	MPI	ILMN_1761262	0.249	12.9712	Systolic_blood_pressure
rs1378942	ENSG00000140459	CYP11A1	ILMN_1768820	0.179	6.9534	Systolic_blood_pressure
rs1004467	ENSG00000173915	USMG5	ILMN_1773313	-0.307	19.6661	Systolic_blood_pressure
rs11191548	ENSG00000173915	USMG5	ILMN_1773313	0.33	22.8607	Systolic_blood_pressure
rs1004467	ENSG00000138175	ARL3	ILMN_1780444	-0.163	5.8635	Systolic_blood_pressure
rs11191548	ENSG00000138175	ARL3	ILMN_1780444	0.165	5.9872	Systolic_blood_pressure
rs805303	ENSG00000204472	AIF1	ILMN_1792473	-0.399	33.8003	Systolic_blood_pressure
rs2736428	ENSG00000204472	AIF1	ILMN_1792473	-0.254	13.5825	Telomere_length
rs4452212	ENSG00000115850	LCT	ILMN_2046073	0.145	4.7663	Telomere_length
rs2736428	ENSG00000204525	HLA-C	ILMN_2150787	0.195	8.2056	Telomere_length
rs210138	ENSG00000197251	FLJ43752	ILMN_1717726	-0.341	24.3079	Testicular_germ_cell_tumor
rs4699052	ENSG00000145354	CISD2	ILMN_1796397	0.148	4.9035	Testicular_germ_cell_tumor
rs4699052	ENSG00000109323	MANBA	ILMN_1800733	-0.279	16.255	Testicular_germ_cell_tumor
rs990324	ENSG00000083642	PDS5B	ILMN_1675695	0.148	4.9541	Total_ventricular_volume
rs6686643	ENSG00000143149	ALDH9A1	ILMN_1761804	0.206	9.0773	Total_ventricular_volume
rs990324	ENSG00000139617	PFAAP5	ILMN_1797893	-0.218	10.057	Total_ventricular_volume
rs2247056	ENSG00000220444	HCG22	ILMN_1667229	-0.173	6.5725	Triglycerides
rs7819412	ENSG00000136573	BLK	ILMN_1668277	0.226	10.7978	Triglycerides
rs174546	ENSG00000149485	FADS1	ILMN_1670134	0.155	5.3736	Triglycerides
rs174547	ENSG00000149485	FADS1	ILMN_1670134	-0.155	5.3736	Triglycerides
rs11649653	ENSG00000103496	STX4	ILMN_1680313	0.158	5.5676	Triglycerides
rs3764261	ENSG00000087237	CETP	ILMN_1681882	-0.174	6.6198	Triglycerides
rs16996148	ENSG00000129933	KIAA0892	ILMN_1685631	0.341	24.423	Triglycerides
rs2304130	ENSG00000129933	KIAA0892	ILMN_1685631	0.283	16.7442	Triglycerides
rs10401969	ENSG00000129933	KIAA0892	ILMN_1685631	-0.385	31.4224	Triglycerides
rs17216525	ENSG00000129933	KIAA0892	ILMN_1685631	0.339	24.1027	Triglycerides
rs7819412	ENSG00000154319	C8orf13	ILMN_1687213	-0.446	42.9873	Triglycerides
rs11776767	ENSG00000154319	C8orf13	ILMN_1687213	-0.163	5.844	Triglycerides
rs6065906	ENSG00000100979	PLTP	ILMN_1711748	0.195	8.2055	Triglycerides
rs7679	ENSG00000100979	PLTP	ILMN_1711748	0.19	7.7928	Triglycerides
rs7819412	ENSG00000171044	XKR6	ILMN_1724762	0.163	5.8465	Triglycerides
rs2929282	ENSG00000168803	ADAL	ILMN_1725043	0.21	9.4204	Triglycerides
rs2247056	ENSG00000206344	HCG27	ILMN_1746436	0.158	5.5167	Triglycerides
rs2929282	ENSG00000128886	ELL3	ILMN_1771264	-0.3	18.82	Triglycerides
rs7679	ENSG00000100979	PLTP	ILMN_1773389	0.259	14.0766	Triglycerides
rs6065906	ENSG00000100979	PLTP	ILMN_1773389	0.264	14.6375	Triglycerides
rs174546	ENSG00000134825	C11orf10	ILMN_1786759	-0.302	19.0643	Triglycerides
rs174547	ENSG00000134825	C11orf10	ILMN_1786759	0.302	19.0643	Triglycerides
rs174548	ENSG00000134825	C11orf10	ILMN_1786759	-0.283	16.7703	Triglycerides
rs2929282	ENSG00000140264	SERF2	ILMN_1789136	-0.202	8.7049	Triglycerides
rs11649653	ENSG00000103510	MYST1	ILMN_1804679	0.189	7.6732	Triglycerides
rs3764261	ENSG00000087237	CETP	ILMN_2098013	-0.181	7.0979	Triglycerides
rs2247056	ENSG00000204525	HLA-C	ILMN_2150787	-0.46	45.9445	Triglycerides
rs712039	ENSG00000161326	DUSP14	ILMN_1666546	0.201	8.6494	Tuberculosis
rs6545883	ENSG00000214587	LOC339804	ILMN_1754501	-0.217	10.0139	Tuberculosis
rs7804356	ENSG00000005020	SKAP2	ILMN_1657129	0.211	9.4609	Type_1_diabetes
rs2290400	ENSG00000172057	ORMDL3	ILMN_1662174	-0.508	57.5003	Type_1_diabetes
rs2290400	ENSG00000073605	GSDMB	ILMN_1666206	-0.449	43.5725	Type_1_diabetes
rs1004446	ENSG00000129965	INS	ILMN_1666966	0.163	5.8929	Type_1_diabetes
rs4788084	ENSG00000188603	CLN3	ILMN_1669281	-0.146	4.7916	Type_1_diabetes
rs478222	ENSG00000138031	ADCY3	ILMN_1676893	-0.376	29.789	Type_1_diabetes
rs2165738	ENSG00000138031	ADCY3	ILMN_1676893	-0.195	8.2025	Type_1_diabetes
rs4788084	ENSG00000169682	SPNS1	ILMN_1681016	-0.324	21.9621	Type_1_diabetes
rs3764021	ENSG00000069493	CLEC2D	ILMN_1711702	0.151	5.1291	Type_1_diabetes
rs7221109	ENSG00000126353	CCR7	ILMN_1715131	0.185	7.4221	Type_1_diabetes
rs9268645	ENSG00000204482	LST1	ILMN_1718936	0.156	5.4095	Type_1_diabetes
rs9653442	ENSG00000115526	CHST10	ILMN_1736828	-0.162	5.8328	Type_1_diabetes
rs4788084	ENSG00000178952	TUFM	ILMN_1738369	-0.331	22.8917	Type_1_diabetes
rs2903692	ENSG00000182108	DEXI	ILMN_1738866	0.157	5.4757	Type_1_diabetes
rs12708716	ENSG00000182108	DEXI	ILMN_1738866	-0.163	5.8785	Type_1_diabetes
rs5753037	ENSG00000100330	MTMR3	ILMN_1739641	0.175	6.6974	Type_1_diabetes
rs7221109	ENSG00000073584	SMARCE1	ILMN_1747857	-0.342	24.4944	Type_1_diabetes
rs8035957	ENSG00000172575	RASGRP1	ILMN_1768958	0.308	19.7656	Type_1_diabetes
rs5753037	ENSG00000184076	UCRC	ILMN_1781986	0.166	6.0873	Type_1_diabetes
rs2290400	ENSG00000186075	ZPBP2	ILMN_1788040	0.162	5.8093	Type_1_diabetes
rs416603	ENSG00000175643	C16orf75	ILMN_1790537	0.318	21.0991	Type_1_diabetes
rs11203203	ENSG00000160185	UBASH3A	ILMN_2338348	0.38	30.5209	Type_1_diabetes
rs9976767	ENSG00000160185	UBASH3A	ILMN_2338348	-0.255	13.6486	Type_1_diabetes
rs5753037	ENSG00000184076	UCRC	ILMN_2366710	0.177	6.8548	Type_1_diabetes
rs5753037	ENSG00000184076	UCRC	ILMN_2366714	0.196	8.2633	Type_1_diabetes
rs425105	ENSG00000181027	FKRP	ILMN_2368617	0.22	10.2529	Type_1_diabetes
rs2292239	ENSG00000139531	SUOX	ILMN_2383455	0.152	5.153	Type_1_diabetes
rs1701704	ENSG00000139531	SUOX	ILMN_2383455	-0.159	5.63	Type_1_diabetes
rs3825932	ENSG00000103811	CTSH	ILMN_2390853	0.432	40.1916	Type_1_diabetes
rs4788084	ENSG00000213658	LAT	ILMN_2404625	-0.193	8.0275	Type_1_diabetes
rs2872507	ENSG00000172057	ORMDL3	ILMN_1662174	-0.476	49.6586	Type_1_diabetes_autoantibodies
rs2872507	ENSG00000073605	GSDMB	ILMN_1666206	-0.418	37.2613	Type_1_diabetes_autoantibodies
rs1004446	ENSG00000129965	INS	ILMN_1666966	0.163	5.8929	Type_1_diabetes_autoantibodies
rs4788084	ENSG00000188603	CLN3	ILMN_1669281	-0.146	4.7916	Type_1_diabetes_autoantibodies
rs4788084	ENSG00000169682	SPNS1	ILMN_1681016	-0.324	21.9621	Type_1_diabetes_autoantibodies
rs743777	ENSG00000100385	IL2RB	ILMN_1684349	-0.261	14.2486	Type_1_diabetes_autoantibodies
rs7528684	ENSG00000160856	FCRL3	ILMN_1699599	-0.192	7.9198	Type_1_diabetes_autoantibodies
rs4788084	ENSG00000178952	TUFM	ILMN_1738369	-0.331	22.8917	Type_1_diabetes_autoantibodies
rs12708716	ENSG00000182108	DEXI	ILMN_1738866	-0.163	5.8785	Type_1_diabetes_autoantibodies
rs7171171	ENSG00000172575	RASGRP1	ILMN_1768958	-0.354	26.3894	Type_1_diabetes_autoantibodies
rs7171171	ENSG00000166068	SPRED1	ILMN_1804277	-0.153	5.2047	Type_1_diabetes_autoantibodies
rs3788013	ENSG00000160185	UBASH3A	ILMN_2338348	0.254	13.5745	Type_1_diabetes_autoantibodies
rs2292239	ENSG00000139531	SUOX	ILMN_2383455	0.152	5.153	Type_1_diabetes_autoantibodies
rs1701704	ENSG00000139531	SUOX	ILMN_2383455	-0.159	5.63	Type_1_diabetes_autoantibodies
rs4788084	ENSG00000213658	LAT	ILMN_2404625	-0.193	8.0275	Type_1_diabetes_autoantibodies
rs5215	ENSG00000188211	DKFZp686O24166	ILMN_1669972	-0.157	5.4749	Type_2_diabetes
rs864745	ENSG00000153814	JAZF1	ILMN_1682727	-0.188	7.6417	Type_2_diabetes
rs849134	ENSG00000153814	JAZF1	ILMN_1682727	0.196	8.2743	Type_2_diabetes
rs7178572	ENSG00000140368	PSTPIP1	ILMN_1703327	-0.185	7.3992	Type_2_diabetes
rs896854	ENSG00000164938	TP53INP1	ILMN_1714108	-0.219	10.203	Type_2_diabetes
rs7659604	ENSG00000123737	EXOSC9	ILMN_1721713	-0.249	12.9768	Type_2_diabetes
rs12304921	ENSG00000135457	TFCP2	ILMN_1738750	0.355	26.4234	Type_2_diabetes
rs1802295	ENSG00000156502	SUPV3L1	ILMN_1750008	0.307	19.7026	Type_2_diabetes
rs11634397	ENSG00000103876	FAH	ILMN_1781536	-0.173	6.5716	Type_2_diabetes
rs7659604	ENSG00000145386	CCNA2	ILMN_1786125	-0.162	5.7978	Type_2_diabetes
rs7119	ENSG00000140391	TSPAN3	ILMN_1790549	0.171	6.4012	Type_2_diabetes
rs1801282	ENSG00000132170	PPARG	ILMN_1800225	-0.158	5.5314	Type_2_diabetes
rs2305480	ENSG00000172057	ORMDL3	ILMN_1662174	-0.471	48.5542	Ulcerative_colitis
rs2872507	ENSG00000172057	ORMDL3	ILMN_1662174	-0.476	49.6586	Ulcerative_colitis
rs8067378	ENSG00000172057	ORMDL3	ILMN_1662174	0.513	58.8781	Ulcerative_colitis
rs8067378	ENSG00000073605	GSDMB	ILMN_1666206	0.454	44.7407	Ulcerative_colitis
rs2872507	ENSG00000073605	GSDMB	ILMN_1666206	-0.418	37.2613	Ulcerative_colitis
rs2305480	ENSG00000073605	GSDMB	ILMN_1666206	-0.414	36.5992	Ulcerative_colitis
rs9263739	ENSG00000220444	HCG22	ILMN_1667229	0.32	21.4519	Ulcerative_colitis
rs4728142	ENSG00000128604	IRF5	ILMN_1670576	-0.57	75.383	Ulcerative_colitis
rs4728142	ENSG00000064419	TNPO3	ILMN_1683811	-0.343	24.6101	Ulcerative_colitis
rs1728785	ENSG00000184939	ZFP90	ILMN_1684628	-0.306	19.6205	Ulcerative_colitis
rs6499188	ENSG00000184939	ZFP90	ILMN_1684628	0.278	16.1342	Ulcerative_colitis
rs798502	ENSG00000146535	GNA12	ILMN_1692191	-0.388	31.848	Ulcerative_colitis
rs734999	ENSG00000157873	TNFRSF14	ILMN_1697409	-0.217	10.0226	Ulcerative_colitis
rs11676348	ENSG00000135926	TMBIM1	ILMN_1705213	0.27	15.2894	Ulcerative_colitis
rs10781499	ENSG00000187796	CARD9	ILMN_1712532	-0.308	19.8694	Ulcerative_colitis
rs10781500	ENSG00000187796	CARD9	ILMN_1712532	0.336	23.5935	Ulcerative_colitis
rs4077515	ENSG00000187796	CARD9	ILMN_1712532	0.341	24.413	Ulcerative_colitis
rs9268480	ENSG00000204482	LST1	ILMN_1718936	0.157	5.4809	Ulcerative_colitis
rs10889677	ENSG00000162594	IL23R	ILMN_1734937	0.173	6.5098	Ulcerative_colitis
rs2201841	ENSG00000162594	IL23R	ILMN_1734937	-0.174	6.576	Ulcerative_colitis
rs9263739	ENSG00000137411	VARS2	ILMN_1737585	-0.159	5.6055	Ulcerative_colitis
rs9858542	ENSG00000004534	RBM6	ILMN_1738239	0.195	8.1506	Ulcerative_colitis
rs3197999	ENSG00000004534	RBM6	ILMN_1738239	0.194	8.0935	Ulcerative_colitis
rs9822268	ENSG00000004534	RBM6	ILMN_1738239	0.19	7.7735	Ulcerative_colitis
rs13003464	ENSG00000214587	LOC339804	ILMN_1754501	-0.192	7.9372	Ulcerative_colitis
rs6499188	ENSG00000039068	CDH1	ILMN_1770940	-0.326	22.2971	Ulcerative_colitis
rs1728785	ENSG00000039068	CDH1	ILMN_1770940	0.306	19.5275	Ulcerative_colitis
rs2310173	ENSG00000115590	IL1R2	ILMN_1772131	0.29	17.6236	Ulcerative_colitis
rs8067378	ENSG00000186075	ZPBP2	ILMN_1788040	-0.167	6.1159	Ulcerative_colitis
rs9822268	ENSG00000182179	UBA7	ILMN_1794612	0.133	4.0627	Ulcerative_colitis
rs9858542	ENSG00000182179	UBA7	ILMN_1794612	0.134	4.1472	Ulcerative_colitis
rs3197999	ENSG00000182179	UBA7	ILMN_1794612	0.133	4.0579	Ulcerative_colitis
rs4077515	ENSG00000148384	INPP5E	ILMN_1811301	0.625	94.5971	Ulcerative_colitis
rs10781499	ENSG00000148384	INPP5E	ILMN_1811301	-0.57	75.2485	Ulcerative_colitis
rs10781500	ENSG00000148384	INPP5E	ILMN_1811301	0.637	99.2784	Ulcerative_colitis
rs9263739	ENSG00000204580	DDR1	ILMN_1812262	-0.197	8.3161	Ulcerative_colitis
rs10781499	ENSG00000213221	DNLZ	ILMN_2112049	-0.212	9.5937	Ulcerative_colitis
rs10781500	ENSG00000213221	DNLZ	ILMN_2112049	0.214	9.751	Ulcerative_colitis
rs4077515	ENSG00000213221	DNLZ	ILMN_2112049	0.216	9.8773	Ulcerative_colitis
rs267939	ENSG00000112977	DAP	ILMN_2112493	-0.338	23.9598	Ulcerative_colitis
rs798502	ENSG00000146535	GNA12	ILMN_2216157	-0.522	61.2446	Ulcerative_colitis
rs2310173	ENSG00000115590	IL1R2	ILMN_2251766	0.228	10.9725	Ulcerative_colitis
rs4728142	ENSG00000128604	IRF5	ILMN_2312606	-0.572	76.0222	Ulcerative_colitis
rs4767364	ENSG00000198270	TMEM116	ILMN_2052871	0.17	6.3096	Upper_aerodigestive_tract_cancers
rs8101881	ENSG00000121289	CCDC123	ILMN_1679971	0.158	5.5281	Urinary_metabolites
rs3756008	ENSG00000145476	CYP4V2	ILMN_2054607	0.144	4.6799	Venous_thromboembolism
rs17608766	ENSG00000108433	GOSR2	ILMN_1656293	0.23	11.2151	Ventricular_conduction
rs9470361	ENSG00000124762	CDKN1A	ILMN_1787212	0.422	38.192	Ventricular_conduction
rs1900004	ENSG00000122912	SLC25A16	ILMN_1806032	-0.317	21.0114	Vertical_cup-disc_ratio
rs12785878	ENSG00000172893	DHCR7	ILMN_1815626	-0.177	6.7941	Vitamin_D_insufficiency
rs11234027	ENSG00000172893	DHCR7	ILMN_1815626	-0.154	5.3031	Vitamin_D_levels
rs3829251	ENSG00000172893	DHCR7	ILMN_1815626	-0.149	4.9919	Vitamin_D_levels
rs6904029	ENSG00000204632	HLA-G	ILMN_1656670	0.309	19.9759	Vitiligo
rs9468925	ENSG00000220444	HCG22	ILMN_1667229	0.224	10.6356	Vitiligo
rs2236313	ENSG00000026297	RNASET2	ILMN_1671565	0.225	10.6715	Vitiligo
rs6904029	ENSG00000204600	FLJ45422	ILMN_1675282	0.233	11.4649	Vitiligo
rs6904029	ENSG00000204642	HLA-F	ILMN_1762861	-0.171	6.4216	Vitiligo
rs9468925	ENSG00000204525	HLA-C	ILMN_2150787	-0.275	15.7657	Vitiligo
rs6904029	ENSG00000206503	HLA-A	ILMN_2203950	0.343	24.5969	Vitiligo
rs11203203	ENSG00000160185	UBASH3A	ILMN_2338348	0.38	30.5209	Vitiligo
rs11647936	ENSG00000135686	KLHL36	ILMN_1703314	0.306	19.6139	Waist_circumference
rs3764261	ENSG00000087237	CETP	ILMN_1681882	-0.174	6.6198	Waist_circumference_and_related_phenotypes
rs3764261	ENSG00000087237	CETP	ILMN_2098013	-0.181	7.0979	Waist_circumference_and_related_phenotypes
rs1011731	ENSG00000197959	DNM3	ILMN_1680928	0.195	8.1429	Waist-hip_ratio
rs6861681	ENSG00000113742	CPEB4	ILMN_1722025	0.455	44.9411	Waist-hip_ratio
rs1011731	ENSG00000135845	PIGC	ILMN_1723632	0.2	8.5747	Waist-hip_ratio
rs1011731	ENSG00000135845	PIGC	ILMN_2397571	0.219	10.1397	Waist-hip_ratio
rs10871454	ENSG00000103496	STX4	ILMN_1680313	0.163	5.8722	Warfarin_maintenance_dose
rs10871454	ENSG00000169896	ITGAM	ILMN_1685009	0.154	5.3155	Warfarin_maintenance_dose
rs10871454	ENSG00000167394	ZNF668	ILMN_1739236	-0.134	4.1083	Warfarin_maintenance_dose
rs10871454	ENSG00000103510	MYST1	ILMN_1804679	0.216	9.9021	Warfarin_maintenance_dose
rs2844479	ENSG00000220444	HCG22	ILMN_1667229	0.157	5.4829	Weight
rs7498665	ENSG00000169682	SPNS1	ILMN_1681016	-0.341	24.4005	Weight
rs7498665	ENSG00000178952	TUFM	ILMN_1738369	-0.373	29.2908	Weight
rs2844479	ENSG00000204472	AIF1	ILMN_1792473	-0.271	15.3696	Weight
rs2844479	ENSG00000204525	HLA-C	ILMN_2150787	0.158	5.5438	Weight
rs7498665	ENSG00000213658	LAT	ILMN_2404625	-0.16	5.6854	Weight
rs3859192	ENSG00000172057	ORMDL3	ILMN_1662174	-0.278	16.181	White_blood_cell_count
rs3859192	ENSG00000073605	GSDMB	ILMN_1666206	-0.205	8.9795	White_blood_cell_count
rs2516399	ENSG00000213760	ATP6V1G2	ILMN_1654541	-0.283	16.7904	White_blood_cell_types
rs4794822	ENSG00000172057	ORMDL3	ILMN_1662174	-0.221	10.3165	White_blood_cell_types
rs4794822	ENSG00000073605	GSDMB	ILMN_1666206	-0.171	6.4292	White_blood_cell_types
rs3095254	ENSG00000220444	HCG22	ILMN_1667229	0.232	11.36	White_blood_cell_types
rs2516399	ENSG00000204516	MICB	ILMN_1708006	-0.229	11.0846	White_blood_cell_types
rs9373124	ENSG00000118513	MYB	ILMN_1711894	-0.245	12.633	White_blood_cell_types
rs3095254	ENSG00000206344	HCG27	ILMN_1746436	-0.149	4.9751	White_blood_cell_types
rs3095254	ENSG00000204525	HLA-C	ILMN_2150787	0.17	6.3295	White_blood_cell_types
rs2516399	ENSG00000204482	LST1	ILMN_2345353	0.165	5.9911	White_blood_cell_types
rs3744028	ENSG00000132481	TRIM47	ILMN_1712708	0.222	10.4806	White_matter_hypersensitivity_burden
rs11214606	ENSG00000149292	TTC12	ILMN_2183784	0.175	6.7113	Working_memory
