# Supplementary material for: Cis and Trans Effects of Human Genomic Variants on Gene Expression
Source: PLoS Genet. 2014 Jul 10;10(7):e1004461. doi: 10.1371/journal.pgen.1004461 (PMC4091791; doi:10.1371/journal.pgen.1004461)
Supplement: Table S6 — Co-localization of variants associated to complex traits and diseases with variants significantly associated to gene expression in trans (5%FDR). (XLSX) [file pgen.1004461.s013.xlsx]

## Sheet: significant_trans_effects_of_GW
GWAS_SNP	Gene_ID	Gene_Symbol	Probe	GWAS_SNP_chr	Gene_chr	rho	minus_log10pvalue	Disease_Trait
rs3130320	ENSG00000157554	ERG	ILMN_1768301	6	21	-0.363	27.7841	Systemic_lupus_erythematosus
rs9275596	ENSG00000157554	ERG	ILMN_1768301	6	21	0.312	20.3281	Nephropathy
rs4781011	ENSG00000019582	CD74	ILMN_2379644	16	5	-0.267	14.9066	Ulcerative_colitis
