# Supplementary material for: Cis and Trans Effects of Human Genomic Variants on Gene Expression
Source: PLoS Genet. 2014 Jul 10;10(7):e1004461. doi: 10.1371/journal.pgen.1004461 (PMC4091791; doi:10.1371/journal.pgen.1004461)
Supplement: Table S7 — Significant trans effects of non-synonymous SNPs (5%FDR). (XLSX) [file pgen.1004461.s014.xlsx]

## Sheet: Sheet1
NS_SNP	Gene_label_trans	probe	chrNS_SNP	chr_gene	rho	log10pvalue	replication_pvalue_MUTHER_twin1	replication_pvalue_MUTHER_twin2	replication_pvalue_GEUVADIS
rs10902221	ENSG00000127922	ILMN_1794505	11	7	-0.232	11.3409	0.00358513	0.00265357	0.344298
rs1131877	ENSG00000188486	ILMN_2200331	14	11	0.256	13.7687	0.0691279	0.0824846	0.289928
rs13292096	ENSG00000213228	ILMN_1772888	9	17	-0.341	24.3602	NA	NA	NA
rs15702	ENSG00000118308	ILMN_1804419	1	12	-0.208	9.2256	0.807013	0.345386	0.0354761
rs1732115	ENSG00000101200	ILMN_1811443	4	20	0.228	11.012	1.62267e-06	3.34752e-07	NA
rs1865091	ENSG00000136280	ILMN_1784352	19	7	0.214	9.7617	1.27644e-08	6.57363e-06	0.0759011
rs2735059	ENSG00000023228	ILMN_1728810	6	2	0.346	25.1734	NA	NA	0.941913
rs2735059	ENSG00000101150	ILMN_2323633	6	20	0.307	19.6661	NA	NA	0.274628
rs773123	ENSG00000188848	ILMN_1740094	12	4	-0.268	15.0874	3.63934e-05	0.000617954	0.537512
