# Supplementary material for: Cis and Trans Effects of Human Genomic Variants on Gene Expression
Source: PLoS Genet. 2014 Jul 10;10(7):e1004461. doi: 10.1371/journal.pgen.1004461 (PMC4091791; doi:10.1371/journal.pgen.1004461)
Supplement: Table S8 — Significant trans effects of variants associated to complex traits and diseases (5%FDR). (XLSX) [file pgen.1004461.s015.xlsx]

## Sheet: Sheet1
GWAS_SNP	Gene_label_trans	Gene_symbol_trans	probe	minus_logpvalue	Disease	replication_pvalue_MUTHER_twin1	replication_pvalue_MUTHER_twin2	replication_pvalue_GEUVADIS
rs10484554	ENSG00000129484	PARP2	ILMN_2354237	9.6712	Psoriasis	3.27729e-05	0.000137688	NA
rs10484554	ENSG00000129484	PARP2	ILMN_2354237	9.6712	AIDS_progression	3.27729e-05	0.000137688	NA
rs11171739	ENSG00000163257	DCAF16	ILMN_1753440	20.8639	Type_1_diabetes	0.0385029	0.0125682	0.173468
rs11171739	ENSG00000188848	BEND4	ILMN_1740094	110.052	Type_1_diabetes	1e-15	6.33e-13	0.852843
rs11171747	ENSG00000163257	DCAF16	ILMN_1753440	13.5447	Systemic_sclerosis	0.175426	0.278919	0.00252558
rs11171747	ENSG00000188848	BEND4	ILMN_1740094	46.8848	Systemic_sclerosis	7.31511e-06	8.44247e-07	0.780949
rs12191877	ENSG00000129484	PARP2	ILMN_2354237	9.4867	Psoriasis	0.00286106	0.0138918	NA
rs13191343	ENSG00000129484	PARP2	ILMN_2354237	9.3737	Psoriatic_arthritis	0.00154181	0.000264298	NA
rs1701704	ENSG00000163257	DCAF16	ILMN_1753440	12.2526	Type_1_diabetes_autoantibodies	0.0860617	0.172138	0.260506
rs1701704	ENSG00000163257	DCAF16	ILMN_1753440	12.2526	Type_1_diabetes	0.0860617	0.172138	0.260506
rs1701704	ENSG00000163257	DCAF16	ILMN_1753440	12.2526	Alopecia_areata	0.0860617	0.172138	0.260506
rs1701704	ENSG00000163257	DCAF16	ILMN_1753440	12.2526	Asthma	0.0860617	0.172138	0.260506
rs1701704	ENSG00000188848	BEND4	ILMN_1740094	66.8989	Type_1_diabetes_autoantibodies	2.251e-12	2.5308e-11	0.676139
rs1701704	ENSG00000188848	BEND4	ILMN_1740094	66.8989	Alopecia_areata	2.251e-12	2.5308e-11	0.676139
rs1701704	ENSG00000188848	BEND4	ILMN_1740094	66.8989	Type_1_diabetes	2.251e-12	2.5308e-11	0.676139
rs1701704	ENSG00000188848	BEND4	ILMN_1740094	66.8989	Asthma	2.251e-12	2.5308e-11	0.676139
rs2069408	ENSG00000188848	BEND4	ILMN_1740094	51.8762	Asthma	3.45149e-08	9.62776e-08	0.701851
rs2076529	ENSG00000157554	ERG	ILMN_1768301	11.3245	Waist-hip_ratio	1.15928e-08	0	NA
rs2227139	ENSG00000157554	ERG	ILMN_1768301	38.2594	Hematological_parameters	0	0	NA
rs2247056	ENSG00000129484	PARP2	ILMN_2354237	11.1634	Triglycerides	0.00454678	0.00661558	NA
rs2247056	ENSG00000157554	ERG	ILMN_1768301	11.9664	Triglycerides	7.87284e-05	7.85117e-07	NA
rs2292239	ENSG00000163257	DCAF16	ILMN_1753440	10.2639	Type_1_diabetes_autoantibodies	0.325129	0.107859	0.333642
rs2292239	ENSG00000163257	DCAF16	ILMN_1753440	10.2639	Type_1_diabetes	0.325129	0.107859	0.333642
rs2292239	ENSG00000188848	BEND4	ILMN_1740094	52.6847	Type_1_diabetes	5.4005e-11	2.13956e-09	0.658534
rs2292239	ENSG00000188848	BEND4	ILMN_1740094	52.6847	Type_1_diabetes_autoantibodies	5.4005e-11	2.13956e-09	0.658534
rs2395185	ENSG00000101266	CSNK2A1	ILMN_2386355	16.536	Ulcerative_colitis	5.12369e-06	1.44089e-06	NA
rs2395185	ENSG00000101266	CSNK2A1	ILMN_2386355	16.536	Hodgkin's_lymphoma	5.12369e-06	1.44089e-06	NA
rs2395185	ENSG00000157554	ERG	ILMN_1768301	16.8464	Hodgkin's_lymphoma	9.8929e-11	2.64e-13	NA
rs2395185	ENSG00000157554	ERG	ILMN_1768301	16.8464	Ulcerative_colitis	9.8929e-11	2.64e-13	NA
rs2395185	ENSG00000160050	CCDC28B	ILMN_2099586	9.9821	Hodgkin's_lymphoma	5.25011e-07	1.96544e-06	NA
rs2395185	ENSG00000160050	CCDC28B	ILMN_2099586	9.9821	Ulcerative_colitis	5.25011e-07	1.96544e-06	NA
rs2517713	ENSG00000023228	NDUFS1	ILMN_1728810	28.3952	Nasopharyngeal_carcinoma	0	0	NA
rs2517713	ENSG00000101150	TPD52L2	ILMN_2323633	23.2564	Nasopharyngeal_carcinoma	NA	NA	NA
rs2523393	ENSG00000023228	NDUFS1	ILMN_1728810	29.1788	Multiple_sclerosis	0	0	NA
rs2523393	ENSG00000101150	TPD52L2	ILMN_2323633	17.5548	Multiple_sclerosis	NA	NA	NA
rs2523822	ENSG00000023228	NDUFS1	ILMN_1728810	17.1339	Drug-induced_liver_injury_(amoxicillin-clavulanate)	0	8e-15	NA
rs2523822	ENSG00000101150	TPD52L2	ILMN_2323633	11.73	Drug-induced_liver_injury_(amoxicillin-clavulanate)	NA	NA	NA
rs2523946	ENSG00000023228	NDUFS1	ILMN_1728810	30.6662	IgA_nephropathy	0	0	NA
rs2523946	ENSG00000101150	TPD52L2	ILMN_2323633	20.3318	IgA_nephropathy	NA	NA	NA
rs2524054	ENSG00000129484	PARP2	ILMN_2354237	9.8132	CD4:CD8_lymphocyte_ratio	0.0156361	0.0380253	NA
rs2524054	ENSG00000157554	ERG	ILMN_1768301	11.5057	CD4:CD8_lymphocyte_ratio	0.000868821	7.34881e-07	NA
rs2571391	ENSG00000023228	NDUFS1	ILMN_1728810	15.0969	Serum_IgE_levels	0	0	NA
rs2571391	ENSG00000101150	TPD52L2	ILMN_2323633	10.2721	Serum_IgE_levels	NA	NA	NA
rs2647012	ENSG00000101266	CSNK2A1	ILMN_2386355	11.6743	Follicular_lymphoma	1.50769e-05	8.11491e-05	NA
rs2647012	ENSG00000101266	CSNK2A1	ILMN_2386355	11.6743	Systemic_lupus_erythematosus	1.50769e-05	8.11491e-05	NA
rs2647012	ENSG00000157554	ERG	ILMN_1768301	18.3651	Systemic_lupus_erythematosus	8.7e-14	0	NA
rs2647012	ENSG00000157554	ERG	ILMN_1768301	18.3651	Follicular_lymphoma	8.7e-14	0	NA
rs2856718	ENSG00000157554	ERG	ILMN_1768301	12.8087	Hepatitis_B	1.2905e-05	3.79209e-06	NA
rs2860580	ENSG00000023228	NDUFS1	ILMN_1728810	27.9099	Nasopharyngeal_carcinoma	0	0	NA
rs2860580	ENSG00000101150	TPD52L2	ILMN_2323633	22.2414	Nasopharyngeal_carcinoma	NA	NA	NA
rs3115573	ENSG00000157554	ERG	ILMN_1768301	10.9262	Nephropathy	3e-15	1.98e-13	NA
rs3129889	ENSG00000157554	ERG	ILMN_1768301	19.4611	Multiple_sclerosis	2e-15	9e-14	NA
rs3129900	ENSG00000157554	ERG	ILMN_1768301	15.5245	Lumiracoxib-related_liver_injury	8.104e-11	1.3625e-08	NA
rs3129934	ENSG00000157554	ERG	ILMN_1768301	16.3376	Multiple_sclerosis	1.39876e-10	3.07291e-09	NA
rs3130320	ENSG00000157554	ERG	ILMN_1768301	27.7841	Systemic_lupus_erythematosus	0	0	NA
rs3135388	ENSG00000157554	ERG	ILMN_1768301	19.184	Multiple_sclerosis	2e-15	9e-15	NA
rs4130590	ENSG00000213228	LOC645688	ILMN_1772888	9.3948	Bipolar_disorder	NA	NA	NA
rs4781011	ENSG00000019582	CD74	ILMN_2379644	14.9066	Ulcerative_colitis	0.38841	0.875716	0.11169
rs4781011	ENSG00000019582	CD74	ILMN_1736567	10.2018	Ulcerative_colitis	0.262972	0.368025	0.11169
rs660895	ENSG00000101266	CSNK2A1	ILMN_2386355	9.2864	Rheumatoid_arthritis	0.00130206	0.000280956	0.15463
rs660895	ENSG00000101266	CSNK2A1	ILMN_2386355	9.2864	IgA_nephropathy	0.00130206	0.000280956	0.15463
rs6904029	ENSG00000023228	NDUFS1	ILMN_1728810	15.7323	Vitiligo	0	8.5e-14	NA
rs6904029	ENSG00000101150	TPD52L2	ILMN_2323633	10.206	Vitiligo	NA	NA	NA
rs9260489	ENSG00000023228	NDUFS1	ILMN_1728810	36.8402	Multiple_sclerosis	NA	NA	NA
rs9260489	ENSG00000101150	TPD52L2	ILMN_2323633	27.0536	Multiple_sclerosis	NA	NA	NA
rs9268480	ENSG00000101266	CSNK2A1	ILMN_2386355	9.341	Ulcerative_colitis	3.60093e-05	7.83862e-05	NA
rs9268480	ENSG00000157554	ERG	ILMN_1768301	12.5196	Ulcerative_colitis	9.1737e-08	8.6e-14	NA
rs9268528	ENSG00000157554	ERG	ILMN_1768301	19.1282	Nodular_sclerosis_Hodgkin_lymphoma	1.5516e-11	5.644e-12	NA
rs9268542	ENSG00000157554	ERG	ILMN_1768301	19.1649	Nodular_sclerosis_Hodgkin_lymphoma	4.765e-12	2.6e-13	NA
rs9268645	ENSG00000157554	ERG	ILMN_1768301	18.8624	Type_1_diabetes	1e-14	4.3e-14	NA
rs9268853	ENSG00000101266	CSNK2A1	ILMN_2386355	16.6081	Rheumatoid_arthritis	2.37312e-05	3.77028e-06	NA
rs9268853	ENSG00000101266	CSNK2A1	ILMN_2386355	16.6081	Ulcerative_colitis	2.37312e-05	3.77028e-06	NA
rs9268853	ENSG00000157554	ERG	ILMN_1768301	17.0893	Rheumatoid_arthritis	1.2255e-11	3.4e-14	NA
rs9268853	ENSG00000157554	ERG	ILMN_1768301	17.0893	Ulcerative_colitis	1.2255e-11	3.4e-14	NA
rs9268853	ENSG00000160050	CCDC28B	ILMN_2099586	10.0288	Ulcerative_colitis	8.7211e-06	4.71563e-06	NA
rs9268853	ENSG00000160050	CCDC28B	ILMN_2099586	10.0288	Rheumatoid_arthritis	8.7211e-06	4.71563e-06	NA
rs9268923	ENSG00000101266	CSNK2A1	ILMN_2386355	12.7627	Ulcerative_colitis	0.00147603	4.9836e-05	NA
rs9268923	ENSG00000157554	ERG	ILMN_1768301	10.8235	Ulcerative_colitis	1.33076e-08	1.39456e-09	NA
rs9271366	ENSG00000157554	ERG	ILMN_1768301	14.4513	Immunoglobulin_A_	1.3e-14	1.126e-12	NA
rs9271366	ENSG00000157554	ERG	ILMN_1768301	14.4513	Multiple_sclerosis	1.3e-14	1.126e-12	NA
rs9271366	ENSG00000157554	ERG	ILMN_1768301	14.4513	Inflammatory_bowel_disease	1.3e-14	1.126e-12	NA
rs9275572	ENSG00000101266	CSNK2A1	ILMN_2386355	11.4781	Alopecia_areata	6.54921e-06	6.42888e-05	NA
rs9275572	ENSG00000101266	CSNK2A1	ILMN_2386355	11.4781	Hepatocellular_carcinoma	6.54921e-06	6.42888e-05	NA
rs9275572	ENSG00000157554	ERG	ILMN_1768301	20.7193	Alopecia_areata	0	0	NA
rs9275572	ENSG00000157554	ERG	ILMN_1768301	20.7193	Hepatocellular_carcinoma	0	0	NA
rs9275596	ENSG00000101266	CSNK2A1	ILMN_2386355	9.6664	Nephropathy	3.50782e-05	0.000122273	NA
rs9275596	ENSG00000157554	ERG	ILMN_1768301	20.3281	Nephropathy	2.76e-13	0	NA
rs9469220	ENSG00000157554	ERG	ILMN_1768301	10.9524	Crohn's_disease	8.1946e-08	4.01667e-09	NA
